# Supplementary material for: (2E,5E)-2,5-Difurfurylidenecyclo­penta­none
Source: Acta Crystallogr Sect E Struct Rep Online. 2009 Nov 14;65(Pt 12):o3084. doi: 10.1107/S1600536809047278 (PMC2971775; doi:10.1107/S1600536809047278)
Supplement: Supplementary file 2 [file e-65-o3084-Isup2.hkl]

# 
# h,k,l, Fc-squared, Fo-squared, sigma(Fo-squared) and status flag 
# 
data_I
_shelx_title ' 123 in P2(1)/c' 
_shelx_refln_list_code          4 
_shelx_F_calc_maximum      160.01 
_exptl_crystal_F_000       504.00 
_reflns_d_resolution_high  0.8394 
 
loop_ 
 _symmetry_equiv_pos_as_xyz 
 'x, y, z' 
 '-x, y+1/2, -z+1/2' 
 '-x, -y, -z' 
 'x, -y-1/2, z-1/2' 
 
_cell_length_a     5.9280 
_cell_length_b     8.5031 
_cell_length_c    23.2796 
_cell_angle_alpha  90.000 
_cell_angle_beta   92.139 
_cell_angle_gamma  90.000 
 
_shelx_F_squared_multiplier     1.000 
 
loop_ 
 _refln_index_h 
 _refln_index_k 
 _refln_index_l 
 _refln_F_squared_calc 
 _refln_F_squared_meas 
 _refln_F_squared_sigma 
 _refln_observed_status 
   1   0   0     1313.34     1272.55     32.93 o 
   2   0   0     1606.71     1669.25     46.88 o 
   3   0   0        6.38       13.31      4.41 o 
   4   0   0       24.66       17.84      5.78 o 
   5   0   0        0.67        4.35      7.47 o 
   6   0   0        4.25        8.78      8.10 o 
   7   0   0        6.01        1.10      9.25 o 
   1   1   0     3233.51     3235.09     38.87 o 
   2   1   0      420.97      412.03     10.58 o 
   3   1   0       85.03       75.79      5.72 o 
   4   1   0       15.92       18.41      4.35 o 
   5   1   0      181.88      174.70     14.70 o 
   6   1   0       72.26       79.75     12.23 o 
   7   1   0        7.39        5.48      6.37 o 
   0   2   0       27.81       36.69      5.14 o 
   1   2   0       34.15       31.88      4.46 o 
   2   2   0      144.22      114.38      7.09 o 
   3   2   0      263.28      244.93     12.56 o 
   4   2   0      406.78      375.16     12.73 o 
   5   2   0      390.24      395.18     15.01 o 
   6   2   0       44.19       54.15     12.26 o 
   1   3   0        8.78        4.40      2.71 o 
   2   3   0      255.25      281.66      9.70 o 
   3   3   0       47.26       51.46      8.38 o 
   4   3   0        2.37        2.12      3.96 o 
   5   3   0       47.63       37.26      8.74 o 
   6   3   0        8.20       10.34     12.69 o 
   0   4   0        9.50        4.11      2.84 o 
   1   4   0       49.37       51.40      6.39 o 
   2   4   0       28.04       30.78      4.72 o 
   3   4   0      280.68      275.47     12.35 o 
   4   4   0       65.82       81.02     11.13 o 
   5   4   0        0.58        4.14      8.94 o 
   6   4   0       27.63       14.96      7.59 o 
   1   5   0        0.00       -1.84      3.24 o 
   2   5   0      123.43      149.74     23.10 o 
   3   5   0       26.73       25.65      5.64 o 
   4   5   0       11.19       11.88      6.71 o 
   5   5   0        1.48        2.23      5.70 o 
   6   5   0       11.41       -3.13      9.11 o 
   0   6   0       25.36       22.75      8.27 o 
   1   6   0       25.01       35.41      6.92 o 
   2   6   0       38.97       43.37      6.54 o 
   3   6   0       47.61       53.99      7.74 o 
   4   6   0       20.60       24.37      6.85 o 
   5   6   0       15.73        5.90      6.75 o 
   1   7   0        1.89        5.70      5.08 o 
   2   7   0        4.25       -0.43      4.43 o 
   3   7   0       14.73       30.23      6.81 o 
   4   7   0       16.17       15.39      9.65 o 
   5   7   0        0.84       -4.48     10.19 o 
   0   8   0        3.68       -0.52      6.56 o 
   1   8   0        2.41        1.48      5.38 o 
   2   8   0       22.74       27.63      8.51 o 
   3   8   0        0.04       -0.79      6.99 o 
   4   8   0       13.42        2.42      8.60 o 
   1   9   0       18.70       26.27      9.05 o 
   2   9   0        0.02       -6.12      6.91 o 
   3   9   0        0.03        0.69      7.30 o 
   0  10   0        9.55       -1.61     11.13 o 
   1  10   0        0.09       -3.18      7.94 o 
  -7   1   1       17.79       20.29     10.34 o 
  -6   1   1        2.95        4.87      5.21 o 
  -5   1   1      119.14      121.14      9.56 o 
  -4   1   1       59.87       47.37      8.09 o 
  -3   1   1        6.60        1.62      2.51 o 
  -2   1   1      251.45      261.78      7.49 o 
  -1   1   1      197.31      185.42      6.56 o 
   0   1   1        3.56        6.04      1.22 o 
   1   1   1      192.36      193.54      9.43 o 
   2   1   1      114.80      105.24      4.18 o 
   3   1   1      842.30      839.89     16.93 o 
   4   1   1       54.95       54.61      6.08 o 
   5   1   1       79.52       77.94      8.80 o 
   6   1   1      132.62      135.16     14.41 o 
   7   1   1        0.14       -3.52      7.15 o 
  -6   2   1        0.40       -5.31      5.67 o 
  -5   2   1      107.04      113.97     10.72 o 
  -4   2   1      620.54      581.30     22.57 o 
  -3   2   1       50.10       60.32      6.05 o 
  -2   2   1     1021.18     1014.54     25.11 o 
  -1   2   1    13409.99    13573.69    225.06 o 
   0   2   1       30.95       29.88      2.78 o 
   1   2   1        1.73        2.86      2.03 o 
   2   2   1       44.56       56.08      4.11 o 
   3   2   1        1.64        0.29      2.71 o 
   4   2   1        0.16       -4.45      2.97 o 
   5   2   1      125.51      130.31      9.76 o 
   6   2   1        5.31       -4.42      5.31 o 
  -6   3   1       11.18       12.95      6.67 o 
  -5   3   1        6.08       11.00      5.53 o 
  -4   3   1        0.08       -4.67      3.46 o 
  -3   3   1      360.33      389.23     13.25 o 
  -2   3   1       86.42       75.62     12.82 o 
  -1   3   1      661.12      610.90     27.86 o 
   0   3   1     1111.01     1045.74     23.64 o 
   1   3   1        0.79        1.54      2.25 o 
   2   3   1      126.54      131.29      5.57 o 
   3   3   1        5.12        3.75      2.55 o 
   4   3   1        2.03        0.81      5.97 o 
   5   3   1        9.95       10.25      5.48 o 
   6   3   1       17.45       10.74      6.98 o 
  -6   4   1        9.51        2.68      6.82 o 
  -5   4   1       32.98       48.10      8.12 o 
  -4   4   1        5.64        4.73      4.27 o 
  -3   4   1       56.59       55.67      6.47 o 
  -2   4   1       64.36       63.62      9.04 o 
  -1   4   1      154.20      151.69     10.21 o 
   0   4   1      215.17      228.19     10.53 o 
   1   4   1      155.86      153.81      9.86 o 
   2   4   1       32.64       33.62      4.77 o 
   3   4   1      264.91      259.73     18.62 o 
   4   4   1      602.79      614.45     19.30 o 
   5   4   1        0.00        8.45      5.81 o 
   6   4   1        4.33        5.62      8.99 o 
  -6   5   1        4.80       10.84      7.66 o 
  -5   5   1      105.69      105.39     11.58 o 
  -4   5   1      131.82      143.98     11.60 o 
  -3   5   1       38.51       29.98      5.67 o 
  -2   5   1       17.68       20.04      4.55 o 
  -1   5   1     1363.33     1512.25     37.09 o 
   0   5   1        0.11       -0.69      2.30 o 
   1   5   1        5.93        6.14      4.07 o 
   2   5   1      140.24      138.40      9.08 o 
   3   5   1        4.90        5.62      4.26 o 
   4   5   1       12.37       24.72      6.05 o 
   5   5   1       40.63       48.54      8.61 o 
   6   5   1        1.49        0.47      9.52 o 
  -5   6   1       74.33       84.23     11.13 o 
  -4   6   1        0.04       -4.49      4.85 o 
  -3   6   1        4.10        3.91      4.34 o 
  -2   6   1      122.70      114.56     14.19 o 
  -1   6   1        8.38       18.97      5.46 o 
   0   6   1       84.12       77.81      8.74 o 
   1   6   1       89.17      100.03     12.09 o 
   2   6   1        3.16        1.78      3.57 o 
   3   6   1       44.67       55.17     10.01 o 
   4   6   1       16.80       16.29      6.07 o 
   5   6   1        0.23       -0.90      8.73 o 
  -5   7   1        0.58        4.19      8.75 o 
  -4   7   1        0.58       -6.87     10.12 o 
  -3   7   1       16.71        5.09      6.32 o 
  -2   7   1        1.17        0.72      4.80 o 
  -1   7   1       25.10       30.79      7.65 o 
   0   7   1      304.92      346.51     53.60 o 
   1   7   1       31.23       37.74     14.29 o 
   2   7   1       47.91       46.18      7.25 o 
   3   7   1       18.34       22.45      6.86 o 
   4   7   1       31.49       55.59      9.48 o 
   5   7   1       10.21        0.69     10.50 o 
  -4   8   1       16.13        8.49      9.62 o 
  -3   8   1        0.42        0.77      7.19 o 
  -2   8   1       45.36       32.30      8.61 o 
  -1   8   1        0.64        0.78      4.36 o 
   0   8   1       11.02       12.34      6.60 o 
   1   8   1       55.89       54.01      9.69 o 
   2   8   1       10.76       22.94      7.99 o 
   3   8   1        0.70        7.33      7.37 o 
   4   8   1        3.39        3.74     13.62 o 
  -3   9   1        8.88       11.27      9.66 o 
  -2   9   1        1.61       -1.09      7.61 o 
  -1   9   1        2.09        8.36      6.86 o 
   0   9   1        0.78       -0.89      5.65 o 
   1   9   1       10.32       21.51      7.92 o 
   2   9   1        8.39        6.65      7.87 o 
   3   9   1        5.64        1.79      8.17 o 
  -1  10   1        2.43        4.35      8.40 o 
   0  10   1        1.64        4.51      8.90 o 
   1  10   1       20.55       26.29     10.17 o 
  -7   0   2        8.20       19.97     12.39 o 
  -6   0   2      500.01      484.87     26.83 o 
  -5   0   2      685.73      679.46     27.04 o 
  -4   0   2      335.53      297.11     30.20 o 
  -3   0   2       56.79       53.56     13.36 o 
  -2   0   2      451.20      471.74     14.81 o 
  -1   0   2        0.92        0.96      1.79 o 
   0   0   2     1229.44     1121.46     26.21 o 
   1   0   2    22583.79    23582.54    366.29 o 
   2   0   2      175.57      150.95      7.87 o 
   3   0   2      241.35      212.24      7.84 o 
   4   0   2       45.72       52.25     12.79 o 
   5   0   2      135.47      140.63     13.87 o 
   6   0   2        1.46       11.98      8.11 o 
   7   0   2        0.59       -3.69      9.27 o 
  -7   1   2       23.97       49.34     19.53 o 
  -6   1   2      144.83      137.48     11.58 o 
  -5   1   2        0.25        3.24      5.92 o 
  -4   1   2        0.02       -2.21      3.03 o 
  -3   1   2      410.75      406.41     11.35 o 
  -2   1   2     1187.27     1183.14     21.85 o 
  -1   1   2     2083.92     1925.44     34.76 o 
   0   1   2      147.57      150.45      4.77 o 
   1   1   2      272.78      239.68      5.25 o 
   2   1   2       23.87       24.15      2.56 o 
   3   1   2      383.24      436.26     11.28 o 
   4   1   2       47.31       43.57      9.74 o 
   5   1   2       29.80       25.37      5.71 o 
   6   1   2        2.68        0.72      5.03 o 
  -6   2   2        5.36        5.56      5.94 o 
  -5   2   2        0.07       -3.44      5.22 o 
  -4   2   2      410.47      427.81     23.40 o 
  -3   2   2        0.04        0.50      2.84 o 
  -2   2   2       33.03       42.28      4.45 o 
  -1   2   2    25603.02    26428.73    334.35 o 
   0   2   2       61.31       69.04      9.42 o 
   1   2   2      897.68      887.23     13.60 o 
   2   2   2       33.28       37.12      3.58 o 
   3   2   2      238.73      221.12      9.12 o 
   4   2   2       21.16       29.67      4.82 o 
   5   2   2        2.65        4.67      4.47 o 
   6   2   2       36.49       27.52      9.94 o 
  -6   3   2       10.08        7.11      7.03 o 
  -5   3   2        4.41       12.23      5.71 o 
  -4   3   2        3.91        1.25      5.38 o 
  -3   3   2      196.73      201.49     10.13 o 
  -2   3   2       15.62       14.84      3.33 o 
  -1   3   2      179.06      172.51      9.08 o 
   0   3   2     2173.54     2032.95     39.11 o 
   1   3   2      447.98      440.02     17.91 o 
   2   3   2       30.17       41.46      3.65 o 
   3   3   2       21.98       26.20      3.54 o 
   4   3   2      602.12      591.22     18.48 o 
   5   3   2      141.81      147.31     11.88 o 
   6   3   2        0.14        0.79      8.25 o 
  -6   4   2        2.56        1.05      6.89 o 
  -5   4   2        8.93       14.36      6.10 o 
  -4   4   2       31.58       19.52     10.09 o 
  -3   4   2       33.19       34.14      5.56 o 
  -2   4   2       70.58       86.92      6.78 o 
  -1   4   2       39.34       46.12      6.21 o 
   0   4   2       55.68       51.65      6.11 o 
   1   4   2       85.60       77.75      7.47 o 
   2   4   2      117.57      120.72      7.01 o 
   3   4   2      358.24      358.79     13.21 o 
   4   4   2      213.94      199.62     16.22 o 
   5   4   2       76.09       85.33      9.89 o 
   6   4   2        7.16       21.63     10.54 o 
  -6   5   2        4.35       11.41      8.69 o 
  -5   5   2        1.53        3.18      5.88 o 
  -4   5   2       33.72       27.67      6.15 o 
  -3   5   2       35.09       31.60      6.33 o 
  -2   5   2        0.77       -1.52      2.94 o 
  -1   5   2       42.17       44.38      5.60 o 
   0   5   2       71.71       78.43      8.50 o 
   1   5   2      172.09      173.47     22.34 o 
   2   5   2        1.78        0.01      3.37 o 
   3   5   2       37.25       39.77      6.39 o 
   4   5   2       50.12       71.01      8.68 o 
   5   5   2       16.28       -0.27     10.62 o 
   6   5   2       21.28       49.21     27.02 o 
  -5   6   2        2.90        2.08      6.63 o 
  -4   6   2        2.49        1.22      6.57 o 
  -3   6   2       20.19       29.06      6.05 o 
  -2   6   2        1.77        0.29      3.82 o 
  -1   6   2       27.81       38.09     19.40 o 
   0   6   2       14.31       19.01     10.26 o 
   1   6   2       40.64       54.87      8.24 o 
   2   6   2       44.42       35.42     11.65 o 
   3   6   2       86.55       61.18      8.89 o 
   4   6   2       27.79       24.77      6.84 o 
   5   6   2        9.39       18.54      9.99 o 
  -5   7   2        4.93        6.46      8.22 o 
  -4   7   2        2.79        8.49      9.08 o 
  -3   7   2       13.66       11.77      8.56 o 
  -2   7   2      103.57      127.33     13.88 o 
  -1   7   2        4.07        5.05      5.31 o 
   0   7   2        3.19        2.72      4.29 o 
   1   7   2       33.56       38.71      7.54 o 
   2   7   2        0.06       -2.81      4.32 o 
   3   7   2        2.79        1.99      5.18 o 
   4   7   2       26.45       20.81      9.32 o 
   5   7   2        2.98        5.24     10.11 o 
  -4   8   2        0.00        9.38     14.91 o 
  -3   8   2        2.14       10.18      8.08 o 
  -2   8   2        0.00       -4.41      5.58 o 
  -1   8   2        0.26        6.48      6.31 o 
   0   8   2        3.38        9.12      5.36 o 
   1   8   2       10.45        6.37      5.50 o 
   2   8   2       54.29       77.56     20.38 o 
   3   8   2       54.43       69.95     12.42 o 
   4   8   2        0.23       -0.77     12.95 o 
  -3   9   2        1.05       -2.32      7.63 o 
  -2   9   2        0.40       -7.58      6.69 o 
  -1   9   2       35.38       42.15     11.23 o 
   0   9   2       26.79       42.11     17.29 o 
   1   9   2        0.29        8.47      6.65 o 
   2   9   2        1.16        7.06      7.73 o 
   3   9   2        0.31      -13.39      9.63 o 
  -1  10   2        0.55       -5.94      7.83 o 
   0  10   2        0.09      -11.92      7.95 o 
  -7   1   3        1.44        6.80      7.39 o 
  -6   1   3       26.24       26.37     14.39 o 
  -5   1   3       22.24       14.12      5.11 o 
  -4   1   3       19.57       27.11      4.86 o 
  -3   1   3      166.77      158.47      7.81 o 
  -2   1   3      142.31      133.24      6.68 o 
  -1   1   3     3141.43     3000.65     61.36 o 
   0   1   3     1344.96     1304.80     23.01 o 
   1   1   3      919.94      858.81     14.04 o 
   2   1   3      213.53      206.51      4.84 o 
   3   1   3      263.75      275.31      6.54 o 
   4   1   3        0.64        4.03      3.41 o 
   5   1   3        5.33        1.83      4.19 o 
   6   1   3       66.67       55.32      8.49 o 
  -6   2   3        1.16       -0.74      6.57 o 
  -5   2   3        0.18       -4.77      5.23 o 
  -4   2   3       10.38       10.32      4.34 o 
  -3   2   3      505.33      569.19     23.65 o 
  -2   2   3      159.77      164.60     11.11 o 
  -1   2   3     5769.92     5586.01     64.49 o 
   0   2   3    16477.30    17338.43    217.23 o 
   1   2   3      468.82      427.98      9.42 o 
   2   2   3      262.11      248.76      5.63 o 
   3   2   3      795.82      779.87     12.18 o 
   4   2   3       69.69       74.70      6.77 o 
   5   2   3        1.89        3.06      4.47 o 
   6   2   3       13.42       15.38      7.36 o 
  -6   3   3        6.75        6.99      8.93 o 
  -5   3   3      130.30      131.50     11.69 o 
  -4   3   3       24.09       18.68      5.32 o 
  -3   3   3        8.42        2.21      3.25 o 
  -2   3   3      962.92      940.09     34.17 o 
  -1   3   3      400.51      388.69     15.25 o 
   0   3   3      788.05      723.43     14.97 o 
   1   3   3       30.00       32.97      3.11 o 
   2   3   3      315.39      317.40      7.61 o 
   3   3   3      135.47      140.81      6.57 o 
   4   3   3        0.50       -0.24      3.32 o 
   5   3   3       94.14      106.89      9.25 o 
   6   3   3        1.95        1.89     17.08 o 
  -6   4   3       12.66        5.93      7.23 o 
  -5   4   3        5.87       17.63      6.32 o 
  -4   4   3       13.39       14.67      5.88 o 
  -3   4   3        6.52        4.62      4.64 o 
  -2   4   3     1562.26     1440.78     45.22 o 
  -1   4   3      314.28      327.84     10.17 o 
   0   4   3       21.16       15.09      5.61 o 
   1   4   3      145.45      145.27     10.34 o 
   2   4   3      524.98      499.64     11.89 o 
   3   4   3       28.93       31.44      8.89 o 
   4   4   3      321.93      293.15     17.08 o 
   5   4   3       64.00       49.96     10.32 o 
   6   4   3       51.04       57.66     12.59 o 
  -6   5   3        0.17        9.13      7.80 o 
  -5   5   3        0.50        2.74      5.97 o 
  -4   5   3      142.30      126.88     11.04 o 
  -3   5   3        5.62        2.29      3.98 o 
  -2   5   3        4.70        6.23      3.83 o 
  -1   5   3      102.34      104.07      7.64 o 
   0   5   3       41.25       42.83      6.55 o 
   1   5   3      205.28      219.04     21.58 o 
   2   5   3       13.64       14.77      3.52 o 
   3   5   3       24.72       24.64     11.61 o 
   4   5   3       38.80       52.88      7.62 o 
   5   5   3       33.23       20.27     13.21 o 
   6   5   3       33.55       42.45     22.48 o 
  -5   6   3        0.83        4.24      6.34 o 
  -4   6   3       11.50       11.80      5.94 o 
  -3   6   3        9.77       17.20      9.55 o 
  -2   6   3        2.42        0.81      3.80 o 
  -1   6   3       94.60      134.97     31.22 o 
   0   6   3       47.09       49.53      6.18 o 
   1   6   3       80.15       72.63     11.23 o 
   2   6   3      102.07      103.39      7.55 o 
   3   6   3      132.63      119.82     21.60 o 
   4   6   3       24.61       32.05     10.25 o 
   5   6   3        6.33        2.97      8.94 o 
  -5   7   3        9.94       19.09      9.72 o 
  -4   7   3        0.03        2.08      6.53 o 
  -3   7   3        0.29        2.27      5.89 o 
  -2   7   3        8.20       19.14      7.34 o 
  -1   7   3        3.33        4.36      4.97 o 
   0   7   3       17.86       22.50      6.64 o 
   1   7   3       83.24       67.71     24.52 o 
   2   7   3       22.51       27.23      5.43 o 
   3   7   3       32.46       21.71      7.31 o 
   4   7   3        0.52       -0.82     11.10 o 
   5   7   3        1.81        3.27     10.06 o 
  -4   8   3       10.57       17.44     13.17 o 
  -3   8   3        0.83        5.14      7.43 o 
  -2   8   3        3.79        7.07      7.39 o 
  -1   8   3        2.29        7.32      6.20 o 
   0   8   3       66.70       62.68      9.93 o 
   1   8   3        0.21       -2.17      4.67 o 
   2   8   3        1.08        3.53      7.98 o 
   3   8   3        0.01       -1.06      8.01 o 
   4   8   3        4.30       -6.73     11.22 o 
  -3   9   3       11.54       12.07      8.76 o 
  -2   9   3        0.26        8.20      7.97 o 
  -1   9   3       18.48       35.37      9.61 o 
   0   9   3        0.61        5.46      6.77 o 
   1   9   3        0.45        5.31      6.41 o 
   2   9   3        1.60        1.34      7.54 o 
   3   9   3       46.35       33.28     16.48 o 
   0  10   3        9.97       21.34     20.03 o 
  -7   0   4        0.26        3.17     11.17 o 
  -6   0   4        4.57        9.21      9.51 o 
  -5   0   4      868.56      894.99     46.52 o 
  -4   0   4      385.02      389.31     18.65 o 
  -3   0   4      208.76      208.16     12.36 o 
  -2   0   4      560.10      541.31     22.73 o 
  -1   0   4     2712.71     2632.62     64.53 o 
   0   0   4      619.88      636.23     16.83 o 
   1   0   4      258.51      220.63      5.65 o 
   2   0   4     3853.72     4036.89     56.40 o 
   3   0   4       24.97       18.19      3.62 o 
   4   0   4       29.98       26.70      6.45 o 
   5   0   4       73.86       72.33     14.94 o 
   6   0   4       11.73       13.04     10.90 o 
  -6   1   4        0.85        9.23      6.29 o 
  -5   1   4        3.01        2.98      4.82 o 
  -4   1   4      167.34      202.21     11.76 o 
  -3   1   4       29.12       34.77      3.77 o 
  -2   1   4       41.46       41.61      3.49 o 
  -1   1   4       53.60       60.12      3.85 o 
   0   1   4     4154.73     3881.04     44.27 o 
   1   1   4      126.48      145.97      4.80 o 
   2   1   4        5.14       16.18      2.84 o 
   3   1   4      302.02      315.47      7.36 o 
   4   1   4       20.06       17.96      4.64 o 
   5   1   4       81.83       92.53     10.36 o 
   6   1   4       61.87       74.16     11.08 o 
  -6   2   4       90.73       80.04     10.42 o 
  -5   2   4        9.29        1.31      4.43 o 
  -4   2   4        6.75        8.79      4.26 o 
  -3   2   4        4.75        1.27      2.73 o 
  -2   2   4        6.06       10.33      3.52 o 
  -1   2   4       26.76       27.09      3.06 o 
   0   2   4     7115.99     6923.82     78.18 o 
   1   2   4       49.44       44.20      4.68 o 
   2   2   4      395.61      372.36      7.16 o 
   3   2   4        0.61       -1.70      1.79 o 
   4   2   4      502.36      475.82     13.80 o 
   5   2   4        0.11       -0.69      4.08 o 
   6   2   4        0.01       -0.19      6.87 o 
  -6   3   4        4.28        9.67      6.60 o 
  -5   3   4      195.98      181.14     15.87 o 
  -4   3   4      139.38      152.11     10.99 o 
  -3   3   4      110.71      124.48      8.67 o 
  -2   3   4      691.21      734.25     16.98 o 
  -1   3   4     2308.38     2352.71     31.23 o 
   0   3   4       90.37       85.44      5.30 o 
   1   3   4       39.01       35.86      3.20 o 
   2   3   4       46.95       54.58      3.84 o 
   3   3   4      276.40      277.54      8.69 o 
   4   3   4       13.45       13.75      4.30 o 
   5   3   4      180.80      157.15     16.66 o 
   6   3   4       10.80       11.24     18.24 o 
  -6   4   4        0.26        2.25      8.62 o 
  -5   4   4        0.92       -2.10      5.11 o 
  -4   4   4        1.80        1.00      4.24 o 
  -3   4   4      162.65      151.76     16.02 o 
  -2   4   4     4160.76     4001.38     73.41 o 
  -1   4   4       12.83        6.45      2.60 o 
   0   4   4      193.81      210.10     11.88 o 
   1   4   4       89.74       90.16      6.13 o 
   2   4   4      274.82      303.22      9.16 o 
   3   4   4        2.21        6.23      3.18 o 
   4   4   4        0.17        1.97      4.39 o 
   5   4   4        2.40        1.72      7.56 o 
   6   4   4       12.07       14.93     10.27 o 
  -6   5   4        0.06       -5.87      7.00 o 
  -5   5   4        0.03       -0.50      5.61 o 
  -4   5   4        5.19       16.22      6.82 o 
  -3   5   4       95.45      119.96     15.22 o 
  -2   5   4        0.08        1.36      3.01 o 
  -1   5   4      494.22      521.70     14.33 o 
   0   5   4       13.62       14.93      4.71 o 
   1   5   4        1.60       -2.91      5.32 o 
   2   5   4        2.16       -1.47      3.66 o 
   3   5   4      188.70      172.35     11.01 o 
   4   5   4       64.22       63.97     10.89 o 
   5   5   4        0.30        1.32      7.83 o 
   6   5   4        1.72        4.56      9.84 o 
  -5   6   4        8.10       18.39      9.30 o 
  -4   6   4        0.72        3.64      6.34 o 
  -3   6   4       88.35       80.35     10.82 o 
  -2   6   4       25.18       17.48      6.10 o 
  -1   6   4       38.19       49.32     16.00 o 
   0   6   4       35.53       27.06     10.97 o 
   1   6   4        6.32       12.77      8.31 o 
   2   6   4      262.40      296.84     11.74 o 
   3   6   4      208.94      208.30     18.22 o 
   4   6   4        1.41       -2.27      7.15 o 
   5   6   4       12.30       17.90      9.44 o 
  -5   7   4       19.10       17.76      9.90 o 
  -4   7   4        3.37        1.13      6.50 o 
  -3   7   4        7.53        7.00      6.64 o 
  -2   7   4        3.28        1.09      5.03 o 
  -1   7   4      101.61       79.05     10.42 o 
   0   7   4       22.57       13.73      5.53 o 
   1   7   4       22.25       20.26      7.07 o 
   2   7   4       21.38       27.16      5.37 o 
   3   7   4       74.84       82.88     15.01 o 
   4   7   4        4.39       -3.21      8.17 o 
  -4   8   4        0.12        8.05      8.63 o 
  -3   8   4        8.76        4.37      7.00 o 
  -2   8   4        2.08       -1.30      6.50 o 
  -1   8   4        0.71        0.73      5.58 o 
   0   8   4        4.95       10.90      6.12 o 
   1   8   4       19.99       23.04      7.08 o 
   2   8   4       31.82       27.79      6.44 o 
   3   8   4        9.52       18.65     10.70 o 
   4   8   4        0.04       -2.17      9.22 o 
  -3   9   4        0.18        4.51      9.02 o 
  -2   9   4       19.91        0.80      7.74 o 
  -1   9   4        5.21        4.71      5.93 o 
   0   9   4       73.12      104.00     13.85 o 
   1   9   4        2.62        3.15      8.44 o 
   2   9   4        3.78       10.06      8.87 o 
   3   9   4        4.61        5.26     13.74 o 
   0  10   4       12.94        9.27      8.34 o 
  -6   1   5       30.11       40.46     10.15 o 
  -5   1   5       70.94       75.59      9.41 o 
  -4   1   5        3.44        3.80      3.93 o 
  -3   1   5     1025.38     1047.18     18.68 o 
  -2   1   5       19.17       15.36      4.01 o 
  -1   1   5      851.14      811.30     12.83 o 
   0   1   5     2956.68     2829.80     33.54 o 
   1   1   5       28.55       30.84      1.76 o 
   2   1   5      234.07      233.90      5.57 o 
   3   1   5        2.28       -0.72      2.11 o 
   4   1   5       72.80       90.51      9.91 o 
   5   1   5      150.81      156.77     10.14 o 
   6   1   5        6.18       11.06      8.34 o 
  -6   2   5      170.04      168.27     14.58 o 
  -5   2   5        3.75        3.02      4.96 o 
  -4   2   5      116.25      110.34     20.25 o 
  -3   2   5        7.04        3.97      3.24 o 
  -2   2   5      385.48      400.42      9.20 o 
  -1   2   5      378.88      357.90      8.63 o 
   0   2   5      352.32      335.14      7.32 o 
   1   2   5      343.93      357.08      9.62 o 
   2   2   5        3.91        7.06      1.77 o 
   3   2   5        8.63        7.01      2.27 o 
   4   2   5      130.83      143.58      9.55 o 
   5   2   5       15.82       12.99      6.16 o 
   6   2   5        3.23       -2.25      6.45 o 
  -6   3   5        3.77        3.55      6.48 o 
  -5   3   5       31.95       26.40     13.00 o 
  -4   3   5      113.35      113.14      9.81 o 
  -3   3   5        5.69        3.47      3.57 o 
  -2   3   5      383.54      358.66      9.14 o 
  -1   3   5      363.47      346.16     15.82 o 
   0   3   5      212.66      219.75      6.61 o 
   1   3   5      174.06      168.10      6.05 o 
   2   3   5        4.34        1.57      1.82 o 
   3   3   5      139.20      143.16      5.83 o 
   4   3   5        6.25        1.08      3.50 o 
   5   3   5       73.92       84.71     10.33 o 
   6   3   5        0.63        0.31      7.10 o 
  -6   4   5        3.22        5.86      9.55 o 
  -5   4   5        2.52        9.09      6.03 o 
  -4   4   5       43.57       72.68     14.13 o 
  -3   4   5       26.17       25.53      5.06 o 
  -2   4   5      464.46      429.00     13.05 o 
  -1   4   5     5080.11     5176.33     88.86 o 
   0   4   5      400.60      402.07     18.21 o 
   1   4   5       97.31       91.47      5.59 o 
   2   4   5       59.16       56.76      4.47 o 
   3   4   5      139.79      125.03      7.16 o 
   4   4   5       18.83        9.07      6.76 o 
   5   4   5        0.29        4.04      6.79 o 
   6   4   5        1.56        4.58      9.33 o 
  -6   5   5        0.06        4.78      7.17 o 
  -5   5   5        2.06        3.39      5.27 o 
  -4   5   5       11.60       20.65      6.17 o 
  -3   5   5        0.95       -0.92      3.66 o 
  -2   5   5       30.99       34.66      5.28 o 
  -1   5   5      155.37      176.37     15.12 o 
   0   5   5        9.76        4.37      9.00 o 
   1   5   5       11.23        4.85      3.40 o 
   2   5   5        6.57        3.48      3.37 o 
   3   5   5        8.44        0.97      4.27 o 
   4   5   5      256.00      284.76     19.91 o 
   5   5   5        3.38        1.51      7.69 o 
  -5   6   5       10.43       23.50     12.40 o 
  -4   6   5        1.27        7.33      9.40 o 
  -3   6   5      246.91      267.75     25.89 o 
  -2   6   5       10.87        7.38     10.26 o 
  -1   6   5       75.45       90.58     30.47 o 
   0   6   5       84.33       80.15      9.57 o 
   1   6   5      123.78      132.02      9.24 o 
   2   6   5      169.62      176.14     13.72 o 
   3   6   5      128.29      149.41     11.68 o 
   4   6   5       28.78       17.39      9.00 o 
   5   6   5        3.54       13.51      9.46 o 
  -4   7   5        6.85       12.33      7.14 o 
  -3   7   5        3.97        9.01      7.50 o 
  -2   7   5        4.20        2.86      5.94 o 
  -1   7   5       45.27       60.34     10.19 o 
   0   7   5       39.58       32.36     15.42 o 
   1   7   5       35.84       34.54      7.26 o 
   2   7   5       15.90       13.77      5.97 o 
   3   7   5       10.23        3.06      7.28 o 
   4   7   5       11.91       21.27      9.41 o 
  -4   8   5        0.09       -2.08      7.77 o 
  -3   8   5        1.21        4.84      7.43 o 
  -2   8   5       28.68       14.69      9.00 o 
  -1   8   5        7.90       11.94      7.03 o 
   0   8   5       25.55       19.92      7.01 o 
   1   8   5       83.67       83.29      9.25 o 
   2   8   5       31.38       57.42      7.75 o 
   3   8   5        0.26        0.37      9.02 o 
   4   8   5        1.62       10.06     10.25 o 
  -3   9   5        2.93       14.12      9.23 o 
  -2   9   5       96.75       87.95     14.14 o 
  -1   9   5        0.91        0.73      5.99 o 
   0   9   5        2.84        1.91      6.42 o 
   1   9   5        1.35        3.29      5.34 o 
   2   9   5        0.49        8.65      8.28 o 
  -6   0   6       46.19       65.31     17.45 o 
  -5   0   6       32.40       32.28     12.37 o 
  -4   0   6       51.85       69.26     13.52 o 
  -3   0   6      143.24      154.53      8.08 o 
  -2   0   6       43.16       52.45     10.29 o 
  -1   0   6      399.03      390.61     11.12 o 
   0   0   6      302.80      288.65     12.59 o 
   1   0   6     2027.58     1876.52     32.90 o 
   2   0   6       59.02       80.56      6.40 o 
   3   0   6     4906.05     5027.68     71.97 o 
   4   0   6       10.94       10.22      4.25 o 
   5   0   6        0.77       -1.79      5.98 o 
   6   0   6       88.10       89.97     22.63 o 
  -6   1   6       99.91      102.78     11.83 o 
  -5   1   6       38.62       38.52      7.56 o 
  -4   1   6        7.78        3.29      4.07 o 
  -3   1   6      373.12      414.99     12.41 o 
  -2   1   6     1032.14     1043.83     16.35 o 
  -1   1   6     1855.35     1724.57     23.14 o 
   0   1   6     1507.40     1529.66     22.81 o 
   1   1   6       51.04       42.01      2.93 o 
   2   1   6     1330.46     1366.89     16.58 o 
   3   1   6      113.69      142.33      5.40 o 
   4   1   6       39.55       34.93      4.46 o 
   5   1   6       70.15       70.98      9.46 o 
   6   1   6        6.75       20.59     20.58 o 
  -6   2   6       88.54      107.96     11.99 o 
  -5   2   6       59.05       69.04      9.14 o 
  -4   2   6       13.21        8.22      3.66 o 
  -3   2   6      397.37      386.39     10.98 o 
  -2   2   6     1744.85     1780.88     22.96 o 
  -1   2   6      504.92      459.08     10.61 o 
   0   2   6      262.64      247.19      6.31 o 
   1   2   6       70.13       61.41      3.73 o 
   2   2   6       97.31       96.82      4.27 o 
   3   2   6       24.06       18.90      2.85 o 
   4   2   6        5.65        1.10      3.00 o 
   5   2   6       59.22       77.04      9.85 o 
   6   2   6       28.24       38.39     15.95 o 
  -6   3   6        0.51       11.19      6.98 o 
  -5   3   6        2.64       -4.32      4.62 o 
  -4   3   6        8.27        4.63      4.64 o 
  -3   3   6        5.33        8.33      5.59 o 
  -2   3   6        3.48        5.54      2.98 o 
  -1   3   6      444.73      459.99     10.48 o 
   0   3   6       10.94        8.16      2.23 o 
   1   3   6       40.33       37.31      3.41 o 
   2   3   6       48.91       50.39      3.47 o 
   3   3   6        5.08        0.53      2.35 o 
   4   3   6      142.40      140.74      9.18 o 
   5   3   6        8.77       13.71      6.85 o 
   6   3   6      112.27      138.61     15.57 o 
  -6   4   6        1.09       -3.24      6.89 o 
  -5   4   6        0.03        0.96      5.23 o 
  -4   4   6        1.55        4.84      4.53 o 
  -3   4   6       18.24       20.09      6.43 o 
  -2   4   6       10.29       10.80      3.55 o 
  -1   4   6     2339.81     2285.72     34.67 o 
   0   4   6      196.96      219.33     11.49 o 
   1   4   6      386.79      387.02     10.00 o 
   2   4   6       11.62       13.60      3.25 o 
   3   4   6        0.05        1.23      2.61 o 
   4   4   6        0.23       -2.62      5.60 o 
   5   4   6        0.03       -6.38      7.13 o 
   6   4   6        0.17        9.98      9.76 o 
  -6   5   6        0.37        0.40      7.67 o 
  -5   5   6       23.80        5.50      9.04 o 
  -4   5   6       10.90        7.77      4.64 o 
  -3   5   6       50.88       59.13      7.90 o 
  -2   5   6       19.13       10.41      5.01 o 
  -1   5   6       31.46       24.88      5.97 o 
   0   5   6        9.71        5.98      3.95 o 
   1   5   6      259.81      266.31     10.56 o 
   2   5   6      220.57      225.17     14.41 o 
   3   5   6       58.60       60.69      9.71 o 
   4   5   6       32.08       42.51      9.69 o 
   5   5   6       31.87       27.53     16.01 o 
  -5   6   6        4.28       12.36      8.65 o 
  -4   6   6       14.27       10.05      7.18 o 
  -3   6   6      296.18      259.02     32.65 o 
  -2   6   6      215.04      232.12     16.20 o 
  -1   6   6       98.86      103.62     11.14 o 
   0   6   6       43.39       80.95      9.75 o 
   1   6   6        2.52        4.06      3.67 o 
   2   6   6        1.83        3.71      4.34 o 
   3   6   6        5.81        7.27     11.12 o 
   4   6   6       48.96       32.65     10.18 o 
   5   6   6       18.27       18.34      9.70 o 
  -4   7   6        3.61        3.45      9.31 o 
  -3   7   6       45.00       67.55     32.97 o 
  -2   7   6       17.85        8.86      5.98 o 
  -1   7   6       24.06       38.85      8.07 o 
   0   7   6        0.35       -3.53      3.08 o 
   1   7   6        0.66        1.26      3.74 o 
   2   7   6       28.16       30.27      8.04 o 
   3   7   6      209.37      254.20     20.79 o 
   4   7   6       62.93       59.68     12.54 o 
  -4   8   6       22.30       15.00     19.28 o 
  -3   8   6        6.52        2.91     14.83 o 
  -2   8   6       26.08       10.93      7.67 o 
  -1   8   6        2.06        4.21      6.57 o 
   0   8   6       13.88        7.52      6.15 o 
   1   8   6        9.67        8.85      4.97 o 
   2   8   6       94.25       99.26     21.67 o 
   3   8   6        3.17       -5.55      8.88 o 
  -2   9   6       13.79       10.20      8.43 o 
  -1   9   6       78.90       62.31     28.53 o 
   0   9   6        0.95        8.02      7.27 o 
   1   9   6        3.46       -0.64      6.82 o 
   2   9   6       35.32       36.22     11.14 o 
  -6   1   7       35.41       40.01     11.10 o 
  -5   1   7       13.35       21.68      6.36 o 
  -4   1   7      441.50      489.74     17.17 o 
  -3   1   7        0.12        0.34      2.13 o 
  -2   1   7      843.30      845.97     14.57 o 
  -1   1   7      337.40      311.89      7.49 o 
   0   1   7       26.18       28.39      2.44 o 
   1   1   7       71.26       76.49      3.84 o 
   2   1   7       14.27       20.02      2.35 o 
   3   1   7      134.41      148.50      6.03 o 
   4   1   7       36.82       35.64      4.85 o 
   5   1   7       42.63       39.70      7.42 o 
   6   1   7       11.93       15.82     11.28 o 
  -6   2   7        1.10        4.99      6.31 o 
  -5   2   7       84.68       77.63      9.43 o 
  -4   2   7       18.79       11.55      5.94 o 
  -3   2   7       71.00       73.73      5.81 o 
  -2   2   7       23.17       23.66      3.08 o 
  -1   2   7        0.13       -1.35      1.66 o 
   0   2   7      328.19      330.78      7.62 o 
   1   2   7      273.72      263.94      8.68 o 
   2   2   7     2395.13     2409.47     26.69 o 
   3   2   7        0.04        2.18      2.19 o 
   4   2   7       14.51       17.32      4.62 o 
   5   2   7       17.15       18.21     10.06 o 
   6   2   7        6.83       11.54     10.65 o 
  -6   3   7        2.59       10.02      6.58 o 
  -5   3   7       13.42        3.23      5.12 o 
  -4   3   7       16.54       19.83      5.82 o 
  -3   3   7       42.07       50.63      5.33 o 
  -2   3   7       36.41       36.46      4.15 o 
  -1   3   7      478.44      429.97     13.27 o 
   0   3   7      121.29      112.05      5.46 o 
   1   3   7       65.15       73.88      4.55 o 
   2   3   7       14.11       15.87      2.64 o 
   3   3   7       18.80       23.98      3.97 o 
   4   3   7      101.39       86.89      7.81 o 
   5   3   7        5.91       13.61      6.89 o 
   6   3   7       43.47       49.47     10.12 o 
  -6   4   7       34.64       25.90      9.01 o 
  -5   4   7        2.26        2.16      5.55 o 
  -4   4   7        0.54        4.41      3.83 o 
  -3   4   7       54.65       63.15      7.44 o 
  -2   4   7        4.23        4.76      2.96 o 
  -1   4   7       90.39       90.58      5.96 o 
   0   4   7       16.07       17.06      3.22 o 
   1   4   7      570.42      540.74     12.15 o 
   2   4   7        5.02        3.83      2.73 o 
   3   4   7       21.76       20.81      4.26 o 
   4   4   7        0.35       -5.80      5.06 o 
   5   4   7        6.28       12.30      8.62 o 
   6   4   7        0.35       10.28     11.25 o 
  -5   5   7        0.62        1.83      7.85 o 
  -4   5   7       30.40       33.84      8.70 o 
  -3   5   7       21.83       22.72      6.64 o 
  -2   5   7      763.65      735.73     24.77 o 
  -1   5   7      221.69      222.93     21.35 o 
   0   5   7       57.79       58.40     10.65 o 
   1   5   7      139.37      146.76      7.60 o 
   2   5   7       28.83       33.74      4.48 o 
   3   5   7       12.97       12.32      5.09 o 
   4   5   7        0.22        5.33      6.48 o 
   5   5   7       17.31       17.30      9.16 o 
  -5   6   7        4.76        6.32      8.76 o 
  -4   6   7        1.05       -0.94      5.65 o 
  -3   6   7       36.46       43.90      8.91 o 
  -2   6   7     1172.36     1179.48     43.88 o 
  -1   6   7        0.01        4.68      4.51 o 
   0   6   7        5.74        1.75      3.53 o 
   1   6   7        0.79        0.23      3.61 o 
   2   6   7        2.91        5.35      5.14 o 
   3   6   7        7.52        7.14      7.11 o 
   4   6   7        0.07        4.04      7.93 o 
   5   6   7        4.66        2.84      9.12 o 
  -4   7   7        0.00        6.90      7.10 o 
  -3   7   7       92.78       98.29     13.28 o 
  -2   7   7        4.95       -4.58      9.55 o 
  -1   7   7       37.75       34.34      8.31 o 
   0   7   7       12.82       10.41      5.91 o 
   1   7   7       30.03       37.71      6.04 o 
   2   7   7       15.94       19.14      7.28 o 
   3   7   7       66.33      108.37     15.66 o 
   4   7   7       14.62       12.82     22.75 o 
  -4   8   7       17.67       31.15     10.87 o 
  -3   8   7       17.12       13.85      8.62 o 
  -2   8   7        5.87        4.50      6.70 o 
  -1   8   7       86.19       55.64     10.80 o 
   0   8   7       37.70       47.17     12.54 o 
   1   8   7       26.44       29.76      6.82 o 
   2   8   7       80.79      107.72     13.50 o 
   3   8   7        7.68        3.90      9.28 o 
  -2   9   7        1.55       -9.05      6.44 o 
  -1   9   7       44.88       43.66     11.02 o 
   0   9   7        7.17        2.14      5.79 o 
   1   9   7        0.08        0.59      9.82 o 
   2   9   7        1.34        8.70      8.35 o 
  -6   0   8        3.00       11.01     11.68 o 
  -5   0   8      146.99      198.31     24.54 o 
  -4   0   8      129.20      135.97     18.10 o 
  -3   0   8     1304.97     1337.63     31.01 o 
  -2   0   8     1078.23     1083.56     24.79 o 
  -1   0   8      132.75      145.58      9.00 o 
   0   0   8     1184.43     1149.60     23.18 o 
   1   0   8     1780.89     1878.76     33.83 o 
   2   0   8      129.59      126.37      9.86 o 
   3   0   8      179.13      195.38      9.43 o 
   4   0   8       37.54       39.99      7.14 o 
   5   0   8       67.61       64.08     15.82 o 
   6   0   8       71.60       60.26     20.00 o 
  -6   1   8        1.30       -5.50      6.63 o 
  -5   1   8        0.67       12.56      6.29 o 
  -4   1   8      155.63      179.56     28.83 o 
  -3   1   8      509.17      500.90     11.28 o 
  -2   1   8      113.39      114.75      5.44 o 
  -1   1   8      328.85      305.34      7.62 o 
   0   1   8      402.03      386.66      7.92 o 
   1   1   8      851.92      853.47     14.08 o 
   2   1   8      145.89      141.95      4.57 o 
   3   1   8       21.92       21.63      2.94 o 
   4   1   8        0.03       -2.00      6.95 o 
   5   1   8      459.82      441.95     40.68 o 
   6   1   8        5.77       12.69     10.67 o 
  -6   2   8        1.64       10.96      6.85 o 
  -5   2   8       18.90       23.66      7.11 o 
  -4   2   8      114.15      112.70      9.81 o 
  -3   2   8        1.17        0.45      2.72 o 
  -2   2   8       33.82       34.88      3.90 o 
  -1   2   8      106.61      109.82      5.30 o 
   0   2   8     2587.08     2591.82     33.44 o 
   1   2   8       90.09       83.03      5.40 o 
   2   2   8     1555.20     1485.27     18.34 o 
   3   2   8        0.10        0.37      2.17 o 
   4   2   8        8.52       13.32      4.50 o 
   5   2   8       34.86       46.88      8.64 o 
   6   2   8        8.01        5.08     12.29 o 
  -6   3   8        2.28        4.50      6.20 o 
  -5   3   8        2.69        8.66      5.45 o 
  -4   3   8       30.78       27.84      4.95 o 
  -3   3   8      198.49      216.17      9.53 o 
  -2   3   8      260.00      274.42      7.71 o 
  -1   3   8      678.48      639.95     13.24 o 
   0   3   8      160.54      172.18      6.53 o 
   1   3   8      545.55      553.45     11.29 o 
   2   3   8       31.48       38.52      3.41 o 
   3   3   8       18.46       26.40      3.96 o 
   4   3   8       71.12       76.80      7.29 o 
   5   3   8       10.87       -1.15      5.67 o 
   6   3   8       10.76       18.81     10.80 o 
  -6   4   8       24.15       29.94      8.40 o 
  -5   4   8        4.43        0.89      5.06 o 
  -4   4   8       24.62       20.39      5.05 o 
  -3   4   8       26.87       26.03      4.50 o 
  -2   4   8      115.27      124.93      7.14 o 
  -1   4   8      483.07      462.51     14.35 o 
   0   4   8      112.11      114.41      6.38 o 
   1   4   8       50.08       48.42      5.24 o 
   2   4   8       12.12        7.87      3.00 o 
   3   4   8        0.01        1.86      3.54 o 
   4   4   8        1.17       -1.88      4.04 o 
   5   4   8        2.90        4.16      6.44 o 
   6   4   8       10.81        9.49     10.95 o 
  -5   5   8        4.65        9.14      6.72 o 
  -4   5   8       11.49       11.83      6.61 o 
  -3   5   8        0.01        0.01      3.86 o 
  -2   5   8        5.51        2.10      3.55 o 
  -1   5   8        2.31        4.02      3.06 o 
   0   5   8        2.40       -0.12      3.57 o 
   1   5   8       28.33       35.85      4.46 o 
   2   5   8      366.23      369.86     14.45 o 
   3   5   8       14.41       12.90      4.60 o 
   4   5   8       46.83       55.06     10.85 o 
   5   5   8        2.19       -3.11      7.57 o 
  -5   6   8        1.26        1.69      7.30 o 
  -4   6   8        1.07       -0.17      5.79 o 
  -3   6   8       87.54       86.07     11.77 o 
  -2   6   8      433.61      441.89     40.88 o 
  -1   6   8       31.88       30.91      5.56 o 
   0   6   8      169.95      168.35     10.73 o 
   1   6   8        1.24       -0.47      3.61 o 
   2   6   8        3.98        5.95      5.77 o 
   3   6   8       78.26       99.26     13.00 o 
   4   6   8       30.24       27.74      9.25 o 
   5   6   8        0.45       13.44      9.33 o 
  -4   7   8        2.55        7.00      6.86 o 
  -3   7   8      122.53      103.64     13.82 o 
  -2   7   8      242.06      233.98     17.87 o 
  -1   7   8       27.69       26.05      5.82 o 
   0   7   8        0.27       -0.80      4.29 o 
   1   7   8      101.70      105.40      9.19 o 
   2   7   8        9.84       13.14      8.88 o 
   3   7   8       39.75       61.99     12.09 o 
   4   7   8       58.43       58.67     12.67 o 
  -3   8   8      146.20      159.22     23.92 o 
  -2   8   8        0.32        1.76      6.95 o 
  -1   8   8        0.37        5.15      5.12 o 
   0   8   8        1.52        3.59      5.09 o 
   1   8   8       34.54       15.53      7.90 o 
   2   8   8        6.70        4.92      9.87 o 
   3   8   8       40.08       84.36     19.65 o 
  -2   9   8        0.39        0.78      5.77 o 
  -1   9   8       35.05       41.00      8.47 o 
   0   9   8       36.20       36.14     10.16 o 
   1   9   8       22.74       44.04     19.92 o 
   2   9   8       26.52        8.43      9.25 o 
  -6   1   9       55.43       43.50     17.54 o 
  -5   1   9       63.43       62.51     19.39 o 
  -4   1   9       45.10       40.24      7.81 o 
  -3   1   9      195.63      197.86      8.71 o 
  -2   1   9       12.53       12.92      2.88 o 
  -1   1   9       71.88       93.41      9.36 o 
   0   1   9       18.99       17.22      2.33 o 
   1   1   9       78.08       83.79      4.30 o 
   2   1   9      166.53      166.70      5.81 o 
   3   1   9       23.19       17.82      3.63 o 
   4   1   9      155.70      131.80     11.88 o 
   5   1   9       67.23       74.79     12.47 o 
   6   1   9        2.39        6.82     10.49 o 
  -6   2   9        6.97       11.55      8.11 o 
  -5   2   9       18.97       22.44      7.57 o 
  -4   2   9       26.59       22.83      6.96 o 
  -3   2   9       23.75       19.17      5.03 o 
  -2   2   9        0.21       -0.71      2.75 o 
  -1   2   9      227.66      216.42      8.87 o 
   0   2   9      605.91      623.30     14.79 o 
   1   2   9      123.75      120.36      6.61 o 
   2   2   9      148.55      163.57      7.19 o 
   3   2   9      199.75      226.30      8.33 o 
   4   2   9        1.69        5.19      4.05 o 
   5   2   9        8.78        6.33      8.32 o 
   6   2   9        0.37       -0.50     13.20 o 
  -6   3   9       20.58       24.23      7.84 o 
  -5   3   9       30.37       22.20      6.79 o 
  -4   3   9        1.36        1.81      3.61 o 
  -3   3   9       66.47       67.71      6.08 o 
  -2   3   9      594.44      617.92     13.84 o 
  -1   3   9       87.24       94.94      5.77 o 
   0   3   9      510.58      513.03     11.28 o 
   1   3   9      504.65      532.87     11.09 o 
   2   3   9      230.73      240.36      6.85 o 
   3   3   9        9.06       10.93      3.54 o 
   4   3   9        0.37        3.50      4.15 o 
   5   3   9       22.96       28.93      9.62 o 
   6   3   9       13.00       22.36     12.14 o 
  -6   4   9       19.68       17.82      7.83 o 
  -5   4   9        1.84       -2.36      5.48 o 
  -4   4   9       30.00       25.81      8.06 o 
  -3   4   9       47.65       52.29      9.41 o 
  -2   4   9       33.03       32.81      4.55 o 
  -1   4   9        1.99        2.87      2.62 o 
   0   4   9        9.96        4.48      2.50 o 
   1   4   9      318.39      316.42      9.24 o 
   2   4   9        3.48        7.63      3.78 o 
   3   4   9        0.09       -1.11      3.39 o 
   4   4   9       44.82       31.53      6.93 o 
   5   4   9      134.64      120.39     19.38 o 
  -5   5   9        0.02       -3.87      6.68 o 
  -4   5   9      130.36      105.62     10.36 o 
  -3   5   9        1.33        3.59      4.15 o 
  -2   5   9       29.55       22.66      6.13 o 
  -1   5   9      289.96      315.93     11.31 o 
   0   5   9       51.78       45.88      5.15 o 
   1   5   9       54.96       52.81      5.32 o 
   2   5   9        5.81        1.91      3.93 o 
   3   5   9      307.13      325.51     15.73 o 
   4   5   9       92.65       62.89     11.79 o 
   5   5   9        1.84        1.02      8.33 o 
  -5   6   9        0.03      -10.68      7.31 o 
  -4   6   9        6.76        8.08      5.83 o 
  -3   6   9       27.19       21.17      6.18 o 
  -2   6   9        8.42        7.11      4.68 o 
  -1   6   9       74.01       82.46      8.43 o 
   0   6   9       57.88       65.16     10.01 o 
   1   6   9       56.56       54.52      8.05 o 
   2   6   9        1.79        3.62      4.52 o 
   3   6   9        5.10        6.59      6.79 o 
   4   6   9      103.46       81.71     13.34 o 
   5   6   9        1.96       -6.81     11.03 o 
  -4   7   9        0.06       -0.04      5.69 o 
  -3   7   9       72.57       70.59      9.40 o 
  -2   7   9       82.45       80.24      9.27 o 
  -1   7   9       13.78       10.20      4.91 o 
   0   7   9        2.49        6.77      4.38 o 
   1   7   9        5.14       -2.81      4.64 o 
   2   7   9        8.49       14.08      7.11 o 
   3   7   9       11.27       23.61     13.30 o 
   4   7   9       22.21       26.70     16.04 o 
  -3   8   9      105.64      102.43     23.24 o 
  -2   8   9        0.34       10.20      6.12 o 
  -1   8   9        0.71       -0.25      5.07 o 
   0   8   9        0.74        2.78      7.83 o 
   1   8   9        7.70        3.61      6.41 o 
   2   8   9        5.05        2.21      8.21 o 
   3   8   9        1.79       14.44     12.89 o 
  -2   9   9        6.15       15.53      7.39 o 
  -1   9   9        4.57       15.04      6.61 o 
   0   9   9        1.56       15.30      9.31 o 
   1   9   9        0.09       -1.89      7.65 o 
   2   9   9       29.95       26.20     10.74 o 
  -6   0  10        0.87        3.36     11.24 o 
  -5   0  10       34.61       28.81     10.82 o 
  -4   0  10       13.26       17.40      9.02 o 
  -3   0  10       20.26       14.98      5.37 o 
  -2   0  10      263.14      273.85     24.48 o 
  -1   0  10     2675.14     2735.52     61.24 o 
   0   0  10       13.49       10.50      4.09 o 
   1   0  10        0.12       -0.02      1.93 o 
   2   0  10      442.93      476.96     11.92 o 
   3   0  10        6.76        1.73      4.25 o 
   4   0  10        0.98        1.37      5.48 o 
   5   0  10       67.45       94.75     19.56 o 
   6   0  10        2.51        4.64     15.16 o 
  -6   1  10       16.96       27.92      9.62 o 
  -5   1  10        0.86        2.00      5.35 o 
  -4   1  10       31.83       42.04      8.02 o 
  -3   1  10       23.81       24.65      4.73 o 
  -2   1  10       62.25       59.25      4.71 o 
  -1   1  10      359.28      350.35      8.87 o 
   0   1  10      565.75      627.10     12.12 o 
   1   1  10       63.55       55.07      3.85 o 
   2   1  10        2.60        3.05      2.11 o 
   3   1  10       60.55       64.31      5.16 o 
   4   1  10      355.97      321.03     12.33 o 
   5   1  10       24.17       11.79      8.68 o 
   6   1  10       17.86       22.48     17.32 o 
  -6   2  10        3.43       -3.31      6.39 o 
  -5   2  10       20.98       20.36      9.82 o 
  -4   2  10       76.09       72.70     10.24 o 
  -3   2  10      128.13      136.09      9.05 o 
  -2   2  10       67.76       78.06      6.68 o 
  -1   2  10      188.06      180.18      6.99 o 
   0   2  10     1384.66     1392.31     20.99 o 
   1   2  10       62.04       65.27      5.49 o 
   2   2  10      232.78      240.74     10.47 o 
   3   2  10        7.59        4.06      3.05 o 
   4   2  10        5.83        5.87      4.33 o 
   5   2  10       64.42       86.15     13.56 o 
   6   2  10        9.38        4.08     10.70 o 
  -6   3  10        7.31       12.63      8.59 o 
  -5   3  10      108.99      114.24     23.17 o 
  -4   3  10      142.21      155.01     11.10 o 
  -3   3  10        3.26        5.31      3.53 o 
  -2   3  10      824.82      817.72     16.75 o 
  -1   3  10      255.18      250.16      8.57 o 
   0   3  10        0.08        0.94      2.09 o 
   1   3  10      438.31      469.38     10.34 o 
   2   3  10      216.29      221.11      8.56 o 
   3   3  10        2.34        9.73      3.36 o 
   4   3  10       38.70       38.64      6.09 o 
   5   3  10        0.25        2.64      8.50 o 
   6   3  10        2.95       -3.26     10.49 o 
  -6   4  10        7.37       12.62      8.89 o 
  -5   4  10       14.51       16.74      6.98 o 
  -4   4  10       21.92       14.58      4.70 o 
  -3   4  10       23.41       15.34      4.94 o 
  -2   4  10       49.78       60.15      7.85 o 
  -1   4  10       12.69       12.12      3.28 o 
   0   4  10       52.09       55.64      6.25 o 
   1   4  10      720.38      741.28     15.16 o 
   2   4  10      266.94      287.84     12.68 o 
   3   4  10       10.06        7.13      4.25 o 
   4   4  10       61.43       74.39      9.35 o 
   5   4  10       27.64       36.54      8.28 o 
  -5   5  10        8.29        4.82      6.88 o 
  -4   5  10       23.31       17.83      5.88 o 
  -3   5  10      412.29      394.99     16.87 o 
  -2   5  10       56.00       47.01      5.60 o 
  -1   5  10       19.61       31.30      8.66 o 
   0   5  10      263.04      246.59      9.91 o 
   1   5  10       17.94       12.10      4.48 o 
   2   5  10       25.12       23.30      5.31 o 
   3   5  10        0.01        1.27      4.07 o 
   4   5  10       10.32        8.80      5.89 o 
   5   5  10        0.03        4.69      9.01 o 
  -5   6  10        0.12       -3.75      7.84 o 
  -4   6  10        2.83        2.35      5.50 o 
  -3   6  10       14.92       10.59      5.49 o 
  -2   6  10        0.41        0.48      4.18 o 
  -1   6  10      127.02      124.96     13.43 o 
   0   6  10       27.57       19.43      5.20 o 
   1   6  10      130.84      148.87     11.02 o 
   2   6  10       11.83        9.25      4.85 o 
   3   6  10       36.20       44.31      9.93 o 
   4   6  10       47.00       53.51     11.34 o 
  -4   7  10        0.30        1.09      5.86 o 
  -3   7  10        0.44       -0.61      5.28 o 
  -2   7  10      218.24      211.06     14.27 o 
  -1   7  10      115.10      124.13     10.84 o 
   0   7  10       18.11       17.45      5.41 o 
   1   7  10        9.04        8.72      6.67 o 
   2   7  10        0.05        2.47      6.38 o 
   3   7  10       31.16       22.43      9.88 o 
   4   7  10        7.69       -1.47      9.03 o 
  -3   8  10       70.65       52.51     12.43 o 
  -2   8  10      105.64       99.45     11.83 o 
  -1   8  10       19.92       15.86      6.13 o 
   0   8  10       91.14      110.83     35.16 o 
   1   8  10        1.50       -6.36      5.76 o 
   2   8  10        7.18       11.50      8.20 o 
   3   8  10        3.13       15.09     10.33 o 
  -2   9  10        2.77        8.57      7.04 o 
  -1   9  10       12.27       27.01      9.19 o 
   0   9  10        1.34       -0.21      8.23 o 
   1   9  10        9.46        9.30      8.41 o 
  -6   1  11        2.10        1.80      6.99 o 
  -5   1  11        0.06        3.83      5.01 o 
  -4   1  11       10.24        5.18      7.31 o 
  -3   1  11      231.95      245.86     12.59 o 
  -2   1  11        3.26        1.74      2.42 o 
  -1   1  11       29.35       36.52      3.80 o 
   0   1  11      147.33      165.00      5.82 o 
   1   1  11        1.03       -0.24      2.96 o 
   2   1  11       12.91       15.49      2.91 o 
   3   1  11        3.79       -2.86      2.77 o 
   4   1  11       90.23       84.27      7.54 o 
   5   1  11      150.33      135.89     27.99 o 
   6   1  11       10.27        6.02     10.51 o 
  -6   2  11        7.64       16.86      8.54 o 
  -5   2  11        0.29        0.17      7.30 o 
  -4   2  11        0.92        5.41      4.98 o 
  -3   2  11      237.04      233.18     15.33 o 
  -2   2  11      191.20      198.18     11.97 o 
  -1   2  11      139.04      146.53      8.10 o 
   0   2  11       63.93       61.64      4.85 o 
   1   2  11        8.64        9.23      2.46 o 
   2   2  11        3.25        4.22      3.50 o 
   3   2  11        0.01        0.42      2.98 o 
   4   2  11      395.38      395.00     16.88 o 
   5   2  11        1.42       -5.16      8.39 o 
   6   2  11       19.31       15.05     13.99 o 
  -6   3  11        6.75        6.28      8.91 o 
  -5   3  11       13.65        2.90      6.17 o 
  -4   3  11       17.16       24.87      5.95 o 
  -3   3  11        4.13        6.31      3.95 o 
  -2   3  11       43.37       47.94      6.38 o 
  -1   3  11       18.60       19.60      3.53 o 
   0   3  11      262.70      269.04      8.48 o 
   1   3  11       22.91       17.43      2.56 o 
   2   3  11      631.66      684.69     17.42 o 
   3   3  11       23.17       18.08      4.08 o 
   4   3  11       35.86       33.81     11.84 o 
   5   3  11       43.33       40.11     11.51 o 
   6   3  11        6.79       -2.49     10.44 o 
  -5   4  11        1.62        6.86      7.87 o 
  -4   4  11        8.53        7.31      4.98 o 
  -3   4  11       93.90      109.19      9.91 o 
  -2   4  11       27.63       28.77      4.67 o 
  -1   4  11      281.47      282.51     10.51 o 
   0   4  11      431.54      439.84     11.64 o 
   1   4  11      327.23      316.88     14.96 o 
   2   4  11      178.45      179.50     10.73 o 
   3   4  11      271.43      285.90     13.24 o 
   4   4  11       37.31       31.03      7.10 o 
   5   4  11        1.07       -6.13      7.74 o 
  -5   5  11        2.99       -7.42      6.83 o 
  -4   5  11        9.91        7.20      5.50 o 
  -3   5  11      235.65      171.95     22.70 o 
  -2   5  11       26.97       19.61      5.42 o 
  -1   5  11      128.92      142.18      9.02 o 
   0   5  11        0.59        2.34      3.00 o 
   1   5  11        2.48        1.45      3.72 o 
   2   5  11        0.20       -4.53      3.82 o 
   3   5  11        0.27       -2.46      4.07 o 
   4   5  11       33.63       23.45      7.07 o 
   5   5  11        1.16       -4.11      8.39 o 
  -5   6  11        0.11        0.24      7.51 o 
  -4   6  11        1.22        1.68      5.49 o 
  -3   6  11       30.12       43.59     12.89 o 
  -2   6  11       14.79        6.64      4.95 o 
  -1   6  11        0.10       -2.73      3.31 o 
   0   6  11       96.20      116.79     10.21 o 
   1   6  11        6.78        6.28      5.58 o 
   2   6  11        5.14        4.70      8.19 o 
   3   6  11        5.38        4.91      5.50 o 
   4   6  11       80.53       64.78     16.03 o 
  -4   7  11        0.81        0.54      5.79 o 
  -3   7  11        0.01        4.63      7.01 o 
  -2   7  11       17.43       15.74      7.49 o 
  -1   7  11       23.20       17.64      6.96 o 
   0   7  11        0.88       -0.36      5.42 o 
   1   7  11        0.01       -4.52      5.47 o 
   2   7  11       16.89       13.21      9.20 o 
   3   7  11        3.84        9.48      8.15 o 
   4   7  11        5.06       15.31      9.97 o 
  -3   8  11        7.83        6.49      6.75 o 
  -2   8  11       19.94       17.07      6.65 o 
  -1   8  11        2.45       -0.04      5.65 o 
   0   8  11       83.87       87.48     14.75 o 
   1   8  11       40.81       52.41     10.93 o 
   2   8  11        0.04        0.79      6.87 o 
   3   8  11       16.13       24.45     11.29 o 
  -1   9  11        1.00       -0.01      7.02 o 
   0   9  11        0.29      -10.47      6.98 o 
   1   9  11       21.15        9.55      8.86 o 
  -6   0  12       21.38       20.70     11.57 o 
  -5   0  12        0.01        0.92      7.87 o 
  -4   0  12        1.16        0.02      5.99 o 
  -3   0  12      193.36      176.80     17.65 o 
  -2   0  12      230.76      231.38     12.29 o 
  -1   0  12     1495.14     1645.80     35.32 o 
   0   0  12      522.96      495.05     14.79 o 
   1   0  12     1189.26     1167.99     24.46 o 
   2   0  12       68.72       62.37      8.12 o 
   3   0  12       99.03       95.49     16.88 o 
   4   0  12       41.62       35.20      8.24 o 
   5   0  12       25.89       20.26     12.33 o 
   6   0  12        3.37        4.22     14.87 o 
  -6   1  12        0.66       -0.51      6.37 o 
  -5   1  12       10.95        8.47      6.08 o 
  -4   1  12        0.14       -5.35      6.40 o 
  -3   1  12      644.27      645.44     14.88 o 
  -2   1  12       19.73       21.53      3.89 o 
  -1   1  12      100.61      111.14      7.05 o 
   0   1  12      945.07      970.47     16.37 o 
   1   1  12      248.56      262.65     10.65 o 
   2   1  12      366.52      371.49      9.31 o 
   3   1  12       32.06       32.44      5.10 o 
   4   1  12        2.86        4.11      4.44 o 
   5   1  12       10.42       15.67      9.31 o 
   6   1  12        8.26        4.30     12.98 o 
  -6   2  12        5.33        3.64      7.64 o 
  -5   2  12       26.47       10.50      6.57 o 
  -4   2  12        0.41        3.01      4.52 o 
  -3   2  12       58.25       66.90      7.15 o 
  -2   2  12       16.46       15.96      3.60 o 
  -1   2  12       28.25       31.84      3.86 o 
   0   2  12       47.50       46.68      3.95 o 
   1   2  12       18.60       16.70      3.08 o 
   2   2  12       15.31        5.94      3.23 o 
   3   2  12        2.31        7.60      3.23 o 
   4   2  12       21.36       21.63     11.12 o 
   5   2  12       60.02       60.46     19.46 o 
   6   2  12        0.01       -8.85     10.24 o 
  -6   3  12        3.93       12.23     14.70 o 
  -5   3  12        1.00        3.06      6.81 o 
  -4   3  12      381.35      352.11     15.97 o 
  -3   3  12        0.27        0.22      3.51 o 
  -2   3  12        1.28       -2.87      2.74 o 
  -1   3  12      150.14      147.99      8.61 o 
   0   3  12       20.54       24.99      3.63 o 
   1   3  12       89.36       73.42      7.70 o 
   2   3  12       13.64       12.34      7.31 o 
   3   3  12      721.53      721.43     20.03 o 
   4   3  12       24.05       17.70      9.68 o 
   5   3  12       10.64        3.98     15.26 o 
  -5   4  12        3.12       -0.84      6.66 o 
  -4   4  12       32.91       20.45      9.61 o 
  -3   4  12       68.24       79.68      9.18 o 
  -2   4  12       22.94       16.36      4.54 o 
  -1   4  12        9.86        8.21      3.96 o 
   0   4  12      250.41      255.24      9.40 o 
   1   4  12        1.96        8.35      3.94 o 
   2   4  12        7.25        4.21      4.39 o 
   3   4  12      159.01      155.10      9.79 o 
   4   4  12      292.93      312.88     16.58 o 
   5   4  12        2.04       -2.23     11.67 o 
  -5   5  12       22.27       26.05      9.37 o 
  -4   5  12        0.57        1.31      5.11 o 
  -3   5  12       14.24       15.07      6.08 o 
  -2   5  12      548.29      525.58     15.05 o 
  -1   5  12       14.34       11.53      3.94 o 
   0   5  12        3.01        3.98      3.75 o 
   1   5  12       21.48       12.55      4.60 o 
   2   5  12       11.26       17.90      5.55 o 
   3   5  12       44.66       53.60      7.06 o 
   4   5  12       17.64       31.74     10.27 o 
   5   5  12        0.34       -0.88     12.57 o 
  -4   6  12        3.15       -3.07      5.35 o 
  -3   6  12       14.21       -1.92      4.79 o 
  -2   6  12        1.00       -1.22      3.66 o 
  -1   6  12      226.99      228.50     11.32 o 
   0   6  12       86.97       95.52      9.64 o 
   1   6  12       56.34       52.31      9.23 o 
   2   6  12       24.24       44.27     10.58 o 
   3   6  12       51.39       60.19      7.56 o 
   4   6  12        1.13       -2.33      7.43 o 
  -4   7  12        0.39       -2.30      6.22 o 
  -3   7  12        9.68       13.19      6.30 o 
  -2   7  12        0.41       -0.46      4.88 o 
  -1   7  12       25.37       24.96      7.67 o 
   0   7  12        7.12       22.44     13.40 o 
   1   7  12        0.58        7.32      4.80 o 
   2   7  12        0.25        1.37      5.12 o 
   3   7  12       24.90       20.59     10.58 o 
  -3   8  12        4.00        7.51      6.74 o 
  -2   8  12       10.88       12.74      6.75 o 
  -1   8  12        0.01        0.96      6.36 o 
   0   8  12       41.00       21.70      7.31 o 
   1   8  12       74.65       60.28     11.67 o 
   2   8  12        5.32       -0.30      7.89 o 
  -1   9  12        0.11       -8.33      6.63 o 
   0   9  12       15.67       22.22     10.46 o 
  -6   1  13        1.21        3.74      6.67 o 
  -5   1  13       41.73       25.46     12.44 o 
  -4   1  13      124.32       89.12     11.30 o 
  -3   1  13       78.88       90.84      6.90 o 
  -2   1  13        8.98        3.27      3.12 o 
  -1   1  13      541.72      625.13     13.57 o 
   0   1  13        9.93       11.31      3.30 o 
   1   1  13      724.40      728.45     17.12 o 
   2   1  13       23.06       27.06      3.58 o 
   3   1  13       16.73       19.89      6.88 o 
   4   1  13        7.20        9.55      4.83 o 
   5   1  13       33.06       27.35     13.97 o 
   6   1  13        3.86        2.42     10.85 o 
  -6   2  13        1.78       11.71      8.29 o 
  -5   2  13        1.06       -0.26      6.33 o 
  -4   2  13       42.11       47.32      9.03 o 
  -3   2  13       23.59       22.64      5.18 o 
  -2   2  13      142.87      165.99      8.19 o 
  -1   2  13      640.28      627.14     17.80 o 
   0   2  13      133.45      138.91      7.27 o 
   1   2  13      149.08      155.07      7.28 o 
   2   2  13      361.54      373.31     10.98 o 
   3   2  13       36.83       38.15      8.07 o 
   4   2  13        3.34       -5.40      4.75 o 
   5   2  13       65.43       84.36     14.78 o 
  -5   3  13        1.24        3.05      8.25 o 
  -4   3  13      234.05      221.18     16.61 o 
  -3   3  13       55.63       53.61      7.85 o 
  -2   3  13        0.62        0.27      2.85 o 
  -1   3  13       41.47       39.70      4.81 o 
   0   3  13       87.90      100.79      5.96 o 
   1   3  13        1.14       -1.79      4.06 o 
   2   3  13        0.95        2.50      3.76 o 
   3   3  13       10.77        5.56      4.17 o 
   4   3  13       90.00      107.56     13.62 o 
   5   3  13        1.40        4.47     13.06 o 
  -5   4  13        6.78       -0.08      8.98 o 
  -4   4  13       69.74       76.55      9.27 o 
  -3   4  13        0.62        0.61      6.42 o 
  -2   4  13       40.83       48.56      5.66 o 
  -1   4  13        0.81        0.68      3.02 o 
   0   4  13      225.52      250.66     12.34 o 
   1   4  13        3.41       10.36      4.28 o 
   2   4  13      115.81      118.66     10.44 o 
   3   4  13      111.75      113.28      8.79 o 
   4   4  13       91.31      109.69     35.28 o 
   5   4  13        5.59        1.05     14.35 o 
  -5   5  13       25.69       18.34     10.62 o 
  -4   5  13       13.74       10.14      5.98 o 
  -3   5  13        0.02        3.46      4.61 o 
  -2   5  13      133.68      139.34      9.10 o 
  -1   5  13        4.66        0.70      3.47 o 
   0   5  13        4.39       -1.58      3.57 o 
   1   5  13       82.16       92.30     13.00 o 
   2   5  13       79.56       93.17      8.96 o 
   3   5  13        0.42       -5.13      4.03 o 
   4   5  13       68.04       80.33     10.26 o 
   5   5  13        8.24       15.27     12.86 o 
  -4   6  13        0.06       -2.06      5.70 o 
  -3   6  13       39.79       26.55      6.77 o 
  -2   6  13        5.23        3.47      4.03 o 
  -1   6  13      224.61      238.23     14.38 o 
   0   6  13        5.95        5.58      4.77 o 
   1   6  13      250.68      247.71     14.31 o 
   2   6  13       12.08       15.21      5.63 o 
   3   6  13        6.11        8.70      6.31 o 
   4   6  13        0.30        2.76      6.83 o 
  -4   7  13        1.19        6.17      6.76 o 
  -3   7  13       10.37        5.96     10.00 o 
  -2   7  13       46.45       68.05      9.08 o 
  -1   7  13        0.77        0.40      7.09 o 
   0   7  13      153.67      153.57     12.87 o 
   1   7  13        5.96        8.33      6.07 o 
   2   7  13        1.02        1.27      5.30 o 
   3   7  13        4.74        2.91      8.22 o 
  -2   8  13        0.11        1.28      7.58 o 
  -1   8  13        0.53       -1.03      7.43 o 
   0   8  13        3.22        6.12      6.68 o 
   1   8  13       49.49       42.58     24.56 o 
   2   8  13       43.15       58.82     12.60 o 
  -6   0  14        0.33       -3.55      9.09 o 
  -5   0  14        2.54       12.74     10.32 o 
  -4   0  14        1.38       -7.21      5.95 o 
  -3   0  14        1.07       -8.34      7.27 o 
  -2   0  14      369.96      386.41     16.37 o 
  -1   0  14      259.48      269.89     43.36 o 
   0   0  14        1.88        4.22      3.29 o 
   1   0  14       20.36       41.66     10.82 o 
   2   0  14       37.98       47.63     10.85 o 
   3   0  14      239.79      247.22     18.71 o 
   4   0  14      589.51      598.81     36.60 o 
   5   0  14       53.41       38.32     16.73 o 
  -6   1  14       14.18       -4.46      6.95 o 
  -5   1  14      120.50       94.95     15.90 o 
  -4   1  14      120.31      110.18     12.79 o 
  -3   1  14        0.09        1.73      3.33 o 
  -2   1  14        0.03       -1.14      2.97 o 
  -1   1  14      525.43      579.83     13.36 o 
   0   1  14       26.16       27.58      4.77 o 
   1   1  14        0.02       -1.25      4.94 o 
   2   1  14      546.37      533.15     16.42 o 
   3   1  14        0.50        4.96      4.17 o 
   4   1  14      169.29      160.34     10.50 o 
   5   1  14       38.26       35.95     12.89 o 
  -6   2  14        1.60       -2.56      8.64 o 
  -5   2  14        2.15        0.62      5.77 o 
  -4   2  14       12.23        6.90      5.68 o 
  -3   2  14       45.57       54.29      6.98 o 
  -2   2  14       56.17       56.08      5.67 o 
  -1   2  14      217.81      206.29      8.47 o 
   0   2  14      110.67      114.21      8.91 o 
   1   2  14      173.68      191.70      7.83 o 
   2   2  14      377.78      398.02     11.64 o 
   3   2  14      539.38      533.84     22.17 o 
   4   2  14        7.23       -3.91      5.41 o 
   5   2  14        6.68       -2.82      8.57 o 
  -5   3  14        7.24       15.18      7.34 o 
  -4   3  14        0.48       -1.92      4.56 o 
  -3   3  14      450.52      452.95     16.27 o 
  -2   3  14      141.72      144.83     14.69 o 
  -1   3  14       42.88       42.63      5.98 o 
   0   3  14       93.78       90.50      7.65 o 
   1   3  14       87.29       90.77      9.14 o 
   2   3  14       35.60       26.96      5.60 o 
   3   3  14       32.32       43.96      8.65 o 
   4   3  14       75.68      103.25     13.87 o 
   5   3  14        4.34        8.38      9.76 o 
  -5   4  14        2.28        9.67      7.51 o 
  -4   4  14        3.01        8.00      5.52 o 
  -3   4  14        2.00       -0.63      4.64 o 
  -2   4  14       34.52       30.50      5.17 o 
  -1   4  14        5.61        3.68      3.31 o 
   0   4  14       58.29       52.94      6.94 o 
   1   4  14        7.03        5.33      4.15 o 
   2   4  14       38.39       34.20      6.13 o 
   3   4  14        3.23        0.35      3.99 o 
   4   4  14       72.75      104.60     14.30 o 
   5   4  14       47.46       23.09     11.32 o 
  -5   5  14        7.03       11.95      9.71 o 
  -4   5  14        1.72        2.82      5.60 o 
  -3   5  14        0.19       -3.90      4.33 o 
  -2   5  14       20.18       29.36      5.97 o 
  -1   5  14        1.06        3.79      4.53 o 
   0   5  14        0.95        3.33      3.98 o 
   1   5  14        0.34        3.20      5.61 o 
   2   5  14       49.78       50.83      7.41 o 
   3   5  14       21.33        8.61      5.01 o 
   4   5  14        2.31       -3.91      7.53 o 
  -4   6  14        0.01        4.24      6.32 o 
  -3   6  14        0.11        0.48      5.09 o 
  -2   6  14       18.10       19.82      5.40 o 
  -1   6  14        5.95        0.16      4.80 o 
   0   6  14      256.56      235.33     14.28 o 
   1   6  14       62.82       57.72      8.27 o 
   2   6  14        0.13       -0.31      4.90 o 
   3   6  14       20.24       14.41      5.88 o 
   4   6  14        0.35        0.50      8.34 o 
  -3   7  14        3.71        4.29      6.63 o 
  -2   7  14        9.68        1.69     10.19 o 
  -1   7  14        7.54       15.93      8.14 o 
   0   7  14       47.02       52.00     14.25 o 
   1   7  14       17.50       22.97      6.87 o 
   2   7  14        0.45        5.14      6.13 o 
   3   7  14        0.15       -2.64      6.62 o 
  -2   8  14        6.74        0.94      7.94 o 
  -1   8  14        9.42        5.08      9.76 o 
   0   8  14       31.66       29.15      8.18 o 
   1   8  14        7.39        1.63      8.54 o 
   2   8  14        2.76        1.08      8.63 o 
  -6   1  15       12.11       12.82      7.99 o 
  -5   1  15       43.60       58.25     20.63 o 
  -4   1  15      207.91      174.36     15.57 o 
  -3   1  15      102.31      123.85      9.02 o 
  -2   1  15        0.11       -4.51      3.00 o 
  -1   1  15       71.78       75.28      5.80 o 
   0   1  15      908.73      940.34     17.07 o 
   1   1  15       38.67       34.30      5.18 o 
   2   1  15      141.01      169.24     10.68 o 
   3   1  15       19.62       11.87      4.66 o 
   4   1  15        2.04        0.97      4.87 o 
   5   1  15        7.19       16.57     24.30 o 
  -5   2  15        0.49       -4.32      7.44 o 
  -4   2  15        3.93        2.08      5.38 o 
  -3   2  15        3.11        0.86      4.10 o 
  -2   2  15        4.91        8.20      3.77 o 
  -1   2  15      385.70      385.24     11.24 o 
   0   2  15        4.17        9.98      3.84 o 
   1   2  15      394.89      376.58     13.35 o 
   2   2  15       16.76       10.89      6.27 o 
   3   2  15      165.73      188.10     20.44 o 
   4   2  15       13.45        3.56      4.97 o 
   5   2  15        4.15       10.15     12.74 o 
  -5   3  15        7.38        3.10      7.40 o 
  -4   3  15        2.48        2.89      5.27 o 
  -3   3  15      277.61      278.81     13.96 o 
  -2   3  15       19.99       10.80      4.60 o 
  -1   3  15       71.08       72.45      6.16 o 
   0   3  15       19.25        9.90      4.23 o 
   1   3  15       12.37       16.76      4.81 o 
   2   3  15       29.05       34.65      5.97 o 
   3   3  15        3.13        3.59      5.18 o 
   4   3  15       98.46       72.34     12.21 o 
   5   3  15        2.34       -4.67      9.13 o 
  -5   4  15        0.60        3.51      7.54 o 
  -4   4  15       17.87       18.11      6.30 o 
  -3   4  15        0.01        1.34      4.30 o 
  -2   4  15      375.69      415.34     13.76 o 
  -1   4  15       98.79       70.80      8.22 o 
   0   4  15       26.84       21.58      5.28 o 
   1   4  15        0.75        3.17      3.25 o 
   2   4  15       28.33       30.97      6.35 o 
   3   4  15       29.60       11.02      5.77 o 
   4   4  15       22.00        8.88      8.12 o 
   5   4  15        0.52        2.11     12.32 o 
  -4   5  15       11.43       15.09      6.53 o 
  -3   5  15        0.09        3.17      5.73 o 
  -2   5  15        1.93       -2.97      3.43 o 
  -1   5  15      190.46      204.67     14.18 o 
   0   5  15       13.39       15.95      5.19 o 
   1   5  15        1.35        1.30      4.23 o 
   2   5  15        0.38       -0.97      4.73 o 
   3   5  15      310.02      346.93     30.84 o 
   4   5  15        5.45       10.40      8.82 o 
  -4   6  15        3.41       -1.26      6.19 o 
  -3   6  15       17.98        6.91      6.91 o 
  -2   6  15        0.00       -0.25      5.46 o 
  -1   6  15       15.64       21.41      6.33 o 
   0   6  15      117.06      112.63     10.69 o 
   1   6  15        8.70       13.45      5.65 o 
   2   6  15        4.87        1.24      5.34 o 
   3   6  15       59.82       64.01      8.44 o 
   4   6  15       36.40       41.09     12.01 o 
  -3   7  15        4.71       -1.31      5.94 o 
  -2   7  15       58.65       74.92     14.34 o 
  -1   7  15        7.30        3.69      5.69 o 
   0   7  15       14.36       22.27      6.94 o 
   1   7  15      132.35      148.56     12.95 o 
   2   7  15       18.75       24.15      7.56 o 
   3   7  15       15.15        1.78      6.95 o 
  -2   8  15        1.21       -2.68      7.98 o 
  -1   8  15       27.03       24.38      9.58 o 
   0   8  15       33.37       30.03      8.51 o 
   1   8  15        0.08        1.31      7.81 o 
  -5   0  16       18.56       31.00     12.47 o 
  -4   0  16        7.80       -1.86      6.64 o 
  -3   0  16        1.13       -0.93      5.00 o 
  -2   0  16      911.07      917.17     27.34 o 
  -1   0  16       88.92       88.32      9.24 o 
   0   0  16      273.44      271.60     12.16 o 
   2   0  16     1716.54     1604.91     41.08 o 
   3   0  16        0.07       -4.47      5.40 o 
   4   0  16        2.42       -0.78      7.24 o 
   5   0  16        1.21       13.24     14.35 o 
  -5   1  16       22.07        3.71      6.68 o 
  -4   1  16      351.65      399.52     22.43 o 
  -3   1  16        0.21        3.34      5.31 o 
  -2   1  16       13.52        5.22      3.77 o 
  -1   1  16       39.03       42.60      5.05 o 
   0   1  16       75.45       75.58      9.80 o 
   1   1  16      264.33      240.50     15.98 o 
   2   1  16       45.96       41.05      6.64 o 
   3   1  16       82.38       85.94     11.42 o 
   4   1  16       23.65       20.41      6.19 o 
   5   1  16        1.20        8.49      9.27 o 
  -5   2  16       12.61       20.90     15.57 o 
  -4   2  16        2.41       -3.88      5.38 o 
  -3   2  16      137.59      156.63     27.66 o 
  -2   2  16       96.33      118.07      8.01 o 
  -1   2  16       10.50        3.71      3.41 o 
   0   2  16       13.53        6.78      5.06 o 
   1   2  16        2.04       -1.96      3.76 o 
   2   2  16        2.54        6.98      6.46 o 
   3   2  16      687.55      682.91     21.71 o 
   4   2  16        8.42       -0.23      5.97 o 
   5   2  16        8.80        8.69     12.89 o 
  -5   3  16       29.63       37.07     10.09 o 
  -4   3  16       21.20       27.21      6.91 o 
  -3   3  16       23.15       22.54      5.93 o 
  -2   3  16       98.82      117.29     13.06 o 
  -1   3  16       44.15       46.12      6.66 o 
   0   3  16        7.62       11.82      4.66 o 
   1   3  16       62.00       67.16      7.47 o 
   2   3  16       17.46       36.30      8.68 o 
   3   3  16       11.90        0.38      5.26 o 
   4   3  16      160.27      153.35     16.54 o 
   5   3  16        0.00       -1.45      8.29 o 
  -5   4  16        0.77        3.92      7.68 o 
  -4   4  16        1.08       -2.78      5.31 o 
  -3   4  16       63.94       70.47      8.63 o 
  -2   4  16       16.92       18.92      4.80 o 
  -1   4  16      478.59      458.21     16.43 o 
   0   4  16        2.85        1.18      3.91 o 
   1   4  16       10.82       12.07      5.05 o 
   2   4  16       29.32       34.73      6.47 o 
   3   4  16        0.07       -3.72      4.75 o 
   4   4  16       23.01        8.43      8.30 o 
  -4   5  16        2.31        5.96      6.23 o 
  -3   5  16        5.49       -2.05      4.96 o 
  -2   5  16       60.19       75.00      9.15 o 
  -1   5  16       34.64       20.68     11.39 o 
   0   5  16      284.08      252.30     14.25 o 
   1   5  16        1.80       -3.18      4.04 o 
   2   5  16        1.63        2.52      5.18 o 
   3   5  16       14.40        5.20      6.81 o 
   4   5  16        0.03        2.39      8.58 o 
  -4   6  16        0.03        3.72      6.64 o 
  -3   6  16        5.72       11.57      6.19 o 
  -2   6  16        0.88        4.82      5.50 o 
  -1   6  16        2.11        0.76      5.30 o 
   0   6  16        0.21        4.21      5.04 o 
   1   6  16       44.61       33.82      9.33 o 
   2   6  16       15.89       16.90      7.88 o 
   3   6  16        1.07       -4.38      6.11 o 
  -3   7  16        4.42        4.82      8.48 o 
  -2   7  16        0.59        0.82      7.88 o 
  -1   7  16        5.64        5.25      6.59 o 
   0   7  16       10.87        7.10      6.00 o 
   1   7  16        2.19        0.07      6.59 o 
   2   7  16       16.64       11.74      7.01 o 
  -1   8  16        0.13        3.64     10.38 o 
   0   8  16       11.20       12.02      6.28 o 
   1   8  16        7.43        3.62      7.22 o 
  -5   1  17       93.25       93.31     16.27 o 
  -4   1  17       95.58      147.84     22.23 o 
  -3   1  17       52.50       55.87      6.56 o 
  -2   1  17       28.11       32.12      5.33 o 
  -1   1  17       79.86       92.12      9.45 o 
   0   1  17      143.71      157.00      9.73 o 
   1   1  17       67.96       71.76     10.70 o 
   2   1  17       54.55       47.59      7.35 o 
   3   1  17       14.59        5.29      4.39 o 
   4   1  17        9.68        9.44      5.67 o 
   5   1  17        0.00        3.63     13.13 o 
  -5   2  17        5.59        5.47      7.98 o 
  -4   2  17        0.12       -1.52      6.69 o 
  -3   2  17       13.52       13.06      5.50 o 
  -2   2  17       65.32       60.98      8.72 o 
  -1   2  17      153.01      157.90     11.10 o 
   0   2  17       33.83       47.07      8.25 o 
   1   2  17      151.91      142.74     13.72 o 
   2   2  17       69.77       79.43     12.62 o 
   3   2  17       60.40       65.12      8.80 o 
   4   2  17       26.48       11.70      6.60 o 
   5   2  17       21.86       35.99     16.92 o 
  -5   3  17        2.52        1.32      7.92 o 
  -4   3  17       42.30       30.79      8.26 o 
  -3   3  17        6.93        7.66      5.18 o 
  -2   3  17       66.37       55.95     14.27 o 
  -1   3  17      383.50      357.97     21.60 o 
   0   3  17        0.00       -3.90      3.90 o 
   1   3  17       40.69       42.55      8.25 o 
   2   3  17       63.11       74.01     23.21 o 
   3   3  17       48.40       29.61     12.11 o 
   4   3  17       19.69       13.15     10.96 o 
   5   3  17        5.16      -10.41      8.37 o 
  -4   4  17        3.20       -3.48      5.30 o 
  -3   4  17        0.12        2.34      4.99 o 
  -2   4  17       10.04        9.04      5.06 o 
  -1   4  17       75.36       66.69     14.95 o 
   0   4  17       11.37        5.63      4.48 o 
   1   4  17        7.19        6.48      4.64 o 
   2   4  17      196.89      190.35     19.49 o 
   3   4  17       46.27       38.98     11.22 o 
   4   4  17        1.95       -0.94      9.47 o 
  -4   5  17       13.87       15.32      6.90 o 
  -3   5  17      100.64       88.48     11.32 o 
  -2   5  17       19.53       16.95      6.15 o 
  -1   5  17        8.52        4.33      5.20 o 
   0   5  17      169.30      147.70     11.83 o 
   1   5  17        0.88        8.31      5.13 o 
   2   5  17        1.44        1.15      4.98 o 
   3   5  17        8.96       13.60      6.80 o 
   4   5  17       11.21       12.00      9.77 o 
  -3   6  17       10.56       11.70      8.22 o 
  -2   6  17        2.59        0.46      7.42 o 
  -1   6  17        0.05        4.90      5.36 o 
   0   6  17        2.24       -2.35      4.78 o 
   1   6  17       43.20       28.82      6.85 o 
   2   6  17        3.32        3.59      5.48 o 
   3   6  17       10.89       18.97      7.60 o 
  -2   7  17        5.74        9.58      8.55 o 
  -1   7  17       13.04       13.50      7.25 o 
   0   7  17        6.77        9.03      6.69 o 
   1   7  17        0.02       -3.57      6.16 o 
   2   7  17       75.26       74.25     11.92 o 
   0   8  17       12.27       11.19      6.72 o 
  -5   0  18       11.87       27.40     12.66 o 
  -4   0  18       23.68       15.27      9.78 o 
  -3   0  18      148.81      162.91     13.95 o 
  -2   0  18        2.28        7.11      5.51 o 
  -1   0  18      220.41      215.77     19.36 o 
   0   0  18      216.80      242.58     23.62 o 
   1   0  18      174.28      191.08     22.83 o 
   2   0  18     1045.78      948.21     41.51 o 
   3   0  18      344.28      330.38     20.13 o 
   4   0  18       27.34       19.76     22.39 o 
   5   0  18        0.44        6.54     15.12 o 
  -5   1  18       82.18       53.87     11.52 o 
  -4   1  18       50.31       52.72     16.21 o 
  -3   1  18       50.91       49.85      7.46 o 
  -2   1  18       10.73        5.98      4.11 o 
  -1   1  18        0.28        3.69      4.52 o 
   0   1  18       20.02       13.14     15.71 o 
   1   1  18       11.29        4.65      8.80 o 
   2   1  18        0.44        6.11      5.23 o 
   3   1  18      177.66      192.48     11.71 o 
   4   1  18       16.73       13.90      6.15 o 
   5   1  18        6.59       -2.44     14.08 o 
  -5   2  18        0.46        7.23      7.89 o 
  -4   2  18       20.93       22.91     13.48 o 
  -3   2  18      211.29      217.51     13.36 o 
  -2   2  18      508.47      528.18     15.18 o 
  -1   2  18       13.68       16.69      8.77 o 
   0   2  18       20.32       23.17      5.75 o 
   1   2  18       65.81       58.27      9.97 o 
   2   2  18        0.17       -3.18     12.54 o 
   3   2  18       43.22       36.88      8.93 o 
   4   2  18        5.62        3.96      6.09 o 
   5   2  18        4.39        8.79     14.56 o 
  -5   3  18        5.28        5.76      7.84 o 
  -4   3  18       21.86       31.62     14.80 o 
  -3   3  18        5.09        0.32      4.82 o 
  -2   3  18      125.08      143.14     11.12 o 
  -1   3  18      150.24      176.22     14.07 o 
   0   3  18      129.14      133.81     10.50 o 
   1   3  18        0.07       -3.70      4.81 o 
   2   3  18      112.97       94.93     19.34 o 
   3   3  18       32.54       24.28      7.32 o 
   4   3  18        2.05       -6.43      7.25 o 
  -4   4  18        8.80        7.95      6.35 o 
  -3   4  18       11.44       13.20      5.73 o 
  -2   4  18        1.47        0.96      6.29 o 
  -1   4  18        0.90        1.92      4.52 o 
   0   4  18      262.90      266.65     14.30 o 
   1   4  18       47.61       37.06      6.75 o 
   2   4  18       95.70      121.73     14.25 o 
   3   4  18       75.85       73.23     14.67 o 
   4   4  18        0.65        6.23      8.52 o 
  -4   5  18        6.82        2.63      6.87 o 
  -3   5  18        2.02       -3.43      7.18 o 
  -2   5  18        0.68       -2.41      4.93 o 
  -1   5  18       64.36       66.68      8.82 o 
   0   5  18        9.89        1.70      4.78 o 
   1   5  18       51.00       35.38     11.34 o 
   2   5  18       33.49       23.78     10.90 o 
   3   5  18       19.96       34.27     17.71 o 
  -3   6  18        0.00        2.51      7.52 o 
  -2   6  18        1.87        4.80      8.08 o 
  -1   6  18        1.35        3.98      5.70 o 
   0   6  18        1.19       -0.28      7.82 o 
   1   6  18       11.13        5.45      7.03 o 
   2   6  18        4.05        2.76      6.06 o 
   3   6  18        0.79        3.57      8.66 o 
  -2   7  18        0.25       -2.97      8.41 o 
  -1   7  18        0.40        0.05      6.44 o 
   0   7  18        0.05       -1.58      6.11 o 
   1   7  18        1.84       -1.34      6.34 o 
   2   7  18       17.58        8.21      7.37 o 
  -5   1  19       41.66       42.60     10.33 o 
  -4   1  19       73.58       95.15     13.02 o 
  -3   1  19        1.58        5.03      4.44 o 
  -2   1  19       50.41       60.96      6.75 o 
  -1   1  19       44.07       53.60     11.56 o 
   0   1  19       17.31       34.49     14.07 o 
   1   1  19        0.66        8.99      6.29 o 
   2   1  19      163.79      177.07     16.53 o 
   3   1  19        0.01       -0.44      5.78 o 
   4   1  19       30.06       44.05      9.30 o 
  -5   2  19        2.38       -6.16      6.85 o 
  -4   2  19       16.86       40.59     16.83 o 
  -3   2  19       19.76       18.82      5.83 o 
  -2   2  19        1.31        2.99      4.91 o 
  -1   2  19      267.68      272.02     13.98 o 
   0   2  19        6.40        9.26      7.07 o 
   1   2  19      647.38      666.64     37.16 o 
   2   2  19      288.61      295.40     27.61 o 
   3   2  19        7.50       14.92      6.44 o 
   4   2  19        1.17        3.52      6.45 o 
  -4   3  19        7.19       -7.51      6.89 o 
  -3   3  19        0.15        3.39      5.32 o 
  -2   3  19       36.67       37.28     15.04 o 
  -1   3  19      153.78      155.37     11.42 o 
   0   3  19      174.61      170.81     11.92 o 
   1   3  19       10.99       18.39     12.33 o 
   2   3  19       25.74       44.11      9.83 o 
   3   3  19        0.42       11.47      6.38 o 
   4   3  19        3.88        1.03      8.65 o 
  -4   4  19       10.34        7.72      7.20 o 
  -3   4  19        8.70        1.79      7.10 o 
  -2   4  19        6.00        6.24      5.38 o 
  -1   4  19        9.40       13.14      5.26 o 
   0   4  19        0.91       -0.47      4.97 o 
   1   4  19        7.62        4.88      6.40 o 
   2   4  19        1.80        5.35      7.34 o 
   3   4  19       24.20       11.79      6.93 o 
   4   4  19       48.67       56.46     12.70 o 
  -3   5  19        0.61       -5.12      7.73 o 
  -2   5  19      110.64      129.77     11.99 o 
  -1   5  19        0.21        3.48      5.28 o 
   0   5  19       17.12       26.99      6.80 o 
   1   5  19       13.38       12.65      6.00 o 
   2   5  19       18.77        9.25      8.02 o 
   3   5  19       26.25       30.59      8.49 o 
  -3   6  19        2.63       -0.67      8.20 o 
  -2   6  19        0.01        1.44      7.97 o 
  -1   6  19       40.20       24.21      7.48 o 
   0   6  19        5.07       10.82      6.10 o 
   1   6  19       24.44       44.79     11.43 o 
   2   6  19        0.08       -2.68      7.54 o 
  -1   7  19        0.28       -2.60      6.60 o 
   0   7  19        0.67        4.53      6.14 o 
   1   7  19        0.13       -2.85      6.84 o 
  -5   0  20       37.44       48.78     16.36 o 
  -3   0  20      434.09      448.49     31.53 o 
  -2   0  20       18.79       21.28      7.21 o 
  -1   0  20      115.37      118.14     18.96 o 
   0   0  20       25.99       47.88     13.54 o 
   1   0  20      101.14       99.66     18.64 o 
   2   0  20      234.65      242.69     18.91 o 
   3   0  20        3.16       -5.84      8.06 o 
   4   0  20       21.92       19.49      9.93 o 
  -5   1  20        1.51        8.86      8.15 o 
  -4   1  20       33.91       40.14      9.59 o 
  -3   1  20       66.33       62.80      8.72 o 
  -2   1  20      248.36      284.78     23.32 o 
  -1   1  20       41.74       50.91     10.74 o 
   0   1  20       21.40        6.88      8.53 o 
   1   1  20       18.66       31.30     14.39 o 
   2   1  20      205.46      219.06     20.21 o 
   3   1  20        5.99       -1.98      6.23 o 
   4   1  20        0.44       -0.04      6.90 o 
  -4   2  20       46.45       29.29      8.85 o 
  -3   2  20        3.30        5.20      5.44 o 
  -2   2  20       24.59       25.43      7.17 o 
  -1   2  20       52.48       48.60      7.73 o 
   0   2  20        7.83        7.66      6.83 o 
   1   2  20      253.64      267.71     19.40 o 
   2   2  20        3.81       11.49      7.76 o 
   3   2  20        7.49       13.96      6.49 o 
   4   2  20        0.24        8.40      7.38 o 
  -4   3  20        0.08        2.82      7.47 o 
  -3   3  20       43.98       57.96     11.24 o 
  -2   3  20       63.30       55.40      8.19 o 
  -1   3  20       48.60       39.10      7.63 o 
   0   3  20      132.11      147.04     15.49 o 
   1   3  20       20.04       19.61      7.51 o 
   2   3  20       10.10       18.48      8.28 o 
   3   3  20       17.62       13.61      6.84 o 
   4   3  20       10.74       17.65     10.18 o 
  -4   4  20       17.46       32.78      8.71 o 
  -3   4  20        9.85       16.23      8.34 o 
  -2   4  20        9.55        5.50      5.46 o 
  -1   4  20       46.87       45.00      7.92 o 
   0   4  20       78.14       77.62     14.50 o 
   1   4  20       59.42       50.43     10.32 o 
   2   4  20        1.79       -1.44      7.14 o 
   3   4  20       14.59       12.45      7.70 o 
  -3   5  20        0.47       -1.60      8.55 o 
  -2   5  20        0.69       -6.28      5.15 o 
  -1   5  20       19.15       14.48      6.56 o 
   0   5  20        6.94        7.86      5.88 o 
   1   5  20       20.53       16.14     16.92 o 
   2   5  20        0.22       -7.35      7.46 o 
   3   5  20        0.81        5.76      7.14 o 
  -2   6  20        2.42        3.29     10.67 o 
  -1   6  20        9.34       12.89      6.87 o 
   0   6  20        5.69        8.39      6.30 o 
   1   6  20       10.38       11.74      8.19 o 
   2   6  20        0.02       -1.96     11.13 o 
   0   7  20        4.41       -2.30      6.60 o 
  -4   1  21        0.67       12.90     11.84 o 
  -3   1  21       26.63       31.54      8.78 o 
  -2   1  21      126.80      138.83     11.78 o 
  -1   1  21      117.09      129.92     14.68 o 
   0   1  21        1.88        5.55      7.36 o 
   1   1  21        2.84       -1.53      8.99 o 
   2   1  21       19.06       17.29      9.90 o 
   3   1  21      119.74      147.05     13.66 o 
   4   1  21        1.57        5.17      7.59 o 
  -4   2  21       13.78       19.60      9.11 o 
  -3   2  21        7.81       11.78     12.56 o 
  -2   2  21        5.95        3.55      5.30 o 
  -1   2  21       17.38        8.61      7.31 o 
   0   2  21      158.85      152.23     15.60 o 
   1   2  21       25.77       31.06      8.96 o 
   2   2  21      197.30      154.37     16.68 o 
   3   2  21        0.63        0.50      6.05 o 
   4   2  21        8.15       13.81      7.70 o 
  -4   3  21        0.01       -0.54      7.66 o 
  -3   3  21       15.92       -8.70     10.96 o 
  -2   3  21        1.64        5.55      5.65 o 
  -1   3  21       45.14       34.87      7.44 o 
   0   3  21       19.38        8.17      7.32 o 
   1   3  21       38.13       43.98     10.37 o 
   2   3  21        1.45        3.55      7.44 o 
   3   3  21        1.30       10.35      6.94 o 
  -3   4  21       28.36       27.92     10.48 o 
  -2   4  21        3.26       -0.12      5.66 o 
  -1   4  21        6.39       11.87      6.17 o 
   0   4  21      150.95      117.81     29.82 o 
   1   4  21       34.36       41.23     20.55 o 
   2   4  21        0.01       -7.85      6.30 o 
   3   4  21        5.46       -1.30      6.94 o 
  -3   5  21        0.26        4.42      8.91 o 
  -2   5  21        5.17        7.50      6.65 o 
  -1   5  21       16.65       11.18      8.26 o 
   0   5  21        0.37       -4.23      5.57 o 
   1   5  21       11.92        9.74      8.27 o 
   2   5  21       47.60       45.88     11.16 o 
  -2   6  21        0.85        5.99      9.26 o 
  -1   6  21        0.12        1.82      6.49 o 
   0   6  21       20.05       10.51      7.01 o 
   1   6  21        6.70       16.78      9.09 o 
  -4   0  22       34.46       23.29     13.41 o 
  -3   0  22        0.18       -2.72      7.15 o 
  -2   0  22      267.09      284.12     28.22 o 
  -1   0  22       48.28       32.34     14.71 o 
   0   0  22        8.00       19.34     12.97 o 
   1   0  22      592.01      666.17     41.35 o 
   2   0  22        9.16        2.13     10.01 o 
   3   0  22        0.01      -15.16     10.11 o 
   4   0  22        4.33       14.85     14.64 o 
  -4   1  22       42.18       43.29     10.55 o 
  -3   1  22       19.80        8.19      7.84 o 
  -2   1  22       20.91       18.20      9.30 o 
  -1   1  22      127.55      150.89     16.59 o 
   0   1  22       18.27       18.07      8.32 o 
   1   1  22        8.69        7.70      8.27 o 
   2   1  22       21.92       22.07      9.43 o 
   3   1  22        3.40       -5.39      6.28 o 
   4   1  22       11.69        8.84      8.28 o 
  -4   2  22       21.06       23.53      9.39 o 
  -3   2  22        3.73       -2.00      7.51 o 
  -2   2  22        3.52        1.46      5.82 o 
  -1   2  22        0.92        5.66      8.41 o 
   0   2  22        0.13        3.69      7.38 o 
   1   2  22       81.00       97.17     14.34 o 
   2   2  22       19.95       21.34      9.58 o 
   3   2  22       29.50       31.11      8.79 o 
  -3   3  22        7.64        8.96      9.14 o 
  -2   3  22        1.01        0.29      8.70 o 
  -1   3  22       86.21       73.30     12.45 o 
   0   3  22       16.58       -5.48      7.20 o 
   1   3  22       30.96       16.12     10.71 o 
   2   3  22       10.74       10.29      8.30 o 
   3   3  22        0.13        2.83      7.00 o 
  -3   4  22       17.06       19.37      9.45 o 
  -2   4  22        2.49        6.50      5.86 o 
  -1   4  22       20.64        4.93     10.63 o 
   0   4  22       72.33       81.34     28.67 o 
   1   4  22       48.11       15.91     12.04 o 
   2   4  22        2.91        1.62     14.05 o 
   3   4  22        0.59       -8.67      6.54 o 
  -2   5  22        7.61        6.11      8.66 o 
  -1   5  22        1.47       -1.00      6.54 o 
   0   5  22        2.53        1.52      7.54 o 
   1   5  22        6.85        6.97      8.44 o 
   2   5  22        0.88       -8.38     10.13 o 
  -1   6  22       40.23       41.42     16.16 o 
   0   6  22       28.97       23.18     24.14 o 
  -4   1  23        4.75       24.58     14.68 o 
  -3   1  23       71.93       54.04     11.43 o 
  -2   1  23      187.78      157.59     24.42 o 
  -1   1  23       76.75       45.40     10.83 o 
   0   1  23        7.43        6.48      9.23 o 
   1   1  23       12.05       13.26      9.01 o 
   2   1  23       19.81       14.21     19.47 o 
   3   1  23       19.50       17.40      8.36 o 
  -3   2  23       65.39       54.85     11.85 o 
  -2   2  23       14.39       24.04      9.86 o 
  -1   2  23        1.58        7.73     15.84 o 
   0   2  23       44.84       43.75     11.23 o 
   1   2  23        5.15        5.98      8.00 o 
   2   2  23       52.47       32.34     10.70 o 
   3   2  23        2.31        5.79      7.23 o 
  -3   3  23        7.25        9.17      9.33 o 
  -2   3  23        5.04        3.90      6.79 o 
  -1   3  23       10.89       13.96      8.81 o 
   0   3  23        0.01       -2.66      7.38 o 
   1   3  23       26.62       15.86      9.00 o 
   2   3  23       77.05      109.71     24.14 o 
   3   3  23        0.09        0.87      7.42 o 
  -3   4  23        0.17       -9.36     11.15 o 
  -2   4  23        6.07        8.39      7.12 o 
  -1   4  23       13.38       28.05      9.88 o 
   0   4  23        1.84       13.52      8.07 o 
   1   4  23      100.59       61.98     27.14 o 
   2   4  23        0.52      -11.33      7.55 o 
  -2   5  23        0.30       -1.76      8.61 o 
  -1   5  23        1.15       -0.04      8.22 o 
   0   5  23        9.10        1.69      7.61 o 
   1   5  23        7.95       19.76     10.05 o 
  -3   0  24        1.88       26.32     14.14 o 
  -2   0  24        8.47        2.72     11.68 o 
  -1   0  24       87.56      108.71     21.04 o 
   0   0  24        1.77       -1.50     12.01 o 
   1   0  24       43.75       47.17     16.48 o 
   2   0  24        4.63       11.63     11.93 o 
   3   0  24      107.84      110.08     23.47 o 
  -3   1  24       12.99       27.70     14.29 o 
  -2   1  24       20.14        9.68      9.06 o 
  -1   1  24       16.28        7.31      8.28 o 
   0   1  24        1.09       12.48      8.94 o 
   1   1  24        0.74        2.54      7.43 o 
   2   1  24        0.38       -2.18      6.45 o 
   3   1  24        7.36        0.40      7.69 o 
  -3   2  24       10.15        9.48     15.69 o 
  -2   2  24        6.08        2.11      8.84 o 
  -1   2  24        6.16       11.89      9.12 o 
   0   2  24      109.50       92.51     14.62 o 
   1   2  24        9.39        9.20      8.77 o 
   2   2  24        0.13        8.34      9.44 o 
   3   2  24        0.43      -10.35      7.09 o 
  -3   3  24        7.92        3.96      8.72 o 
  -2   3  24        0.04        7.49      8.83 o 
  -1   3  24        1.86       -6.18      8.03 o 
   0   3  24        0.11        4.96      8.52 o 
   1   3  24       28.77       36.20     10.86 o 
   2   3  24        1.10        9.46      8.92 o 
  -2   4  24       10.51       22.31      9.74 o 
  -1   4  24        3.37        2.62     14.63 o 
   0   4  24       48.73       61.27     12.35 o 
   1   4  24        0.09        7.30      8.36 o 
   0   5  24       29.52       21.36     10.30 o 
  -3   1  25       24.63       29.83     15.39 o 
  -2   1  25       37.95       51.78     12.09 o 
  -1   1  25       47.71       32.13     10.61 o 
   0   1  25        4.69       11.25      9.22 o 
   1   1  25        8.36       18.58      9.73 o 
   2   1  25        5.96        5.15      8.98 o 
  -2   2  25       41.16       52.65     12.98 o 
  -1   2  25        0.57       -4.11     11.07 o 
   0   2  25        0.04       -3.74      8.59 o 
   1   2  25       33.74       33.02     11.05 o 
   2   2  25       15.00       13.86      9.42 o 
  -2   3  25        0.55       -5.91      8.85 o 
  -1   3  25        0.60       -2.28      8.54 o 
   0   3  25        4.14        6.85     10.16 o 
   1   3  25       13.21       15.49     10.05 o 
  -1   4  25       20.85       16.05     14.81 o 
   0   4  25       18.16       43.14     23.15 o 
   1   4  25       10.54       12.13      9.67 o 
  -2   0  26       33.80       44.98     18.89 o 
  -1   0  26       37.99       20.33     15.04 o 
   0   0  26        0.46        4.51     14.89 o 
   1   0  26        0.01        5.47     12.14 o 
   2   0  26       37.14       56.57     18.32 o 
  -2   1  26        8.05       12.22      9.49 o 
  -1   1  26        2.87       14.65      9.74 o 
   0   1  26        2.25       -0.11      8.76 o 
   1   1  26       27.76        5.10      9.92 o 
   2   1  26       32.52       38.36     13.45 o 
  -2   2  26       19.17       15.06     10.84 o 
  -1   2  26        1.49        3.41      9.40 o 
   0   2  26        0.57        4.52      8.35 o 
   1   2  26        4.23        6.79      9.54 o 
  -1   3  26        0.44        3.12      9.80 o 
   0   3  26        0.55        4.93     12.52 o 
   1   3  26        0.70        1.75      9.91 o 
  -1   1  27        0.00       -3.50     13.90 o 
   0   1  27        5.21        0.39     12.07 o 
   1   1  27        7.35       17.76     10.14 o 
  -1   2  27        2.02        7.02      9.95 o 
   0   2  27        2.95        1.92      9.19 o 
                                                 
